# Supplementary material for: Ancestral dietary change alters the development of Drosophila larvae through MAPK signalling
Source: Fly (Austin). 2022 Jun 29;16(1):298–310. doi: 10.1080/19336934.2022.2088032 (PMC9354765; doi:10.1080/19336934.2022.2088032)
Supplement: Supplemental Material [file KFLY_A_2088032_SM9927.xlsx]

## Sheet: Sheet1
flybase_gene_id	Symbol	entrezgene	logFC	AveExpr	P.Value	adj.P.Val	Description
FBgn0039316	CG11893	43056	-5.06865	-1.53543	3.98591e-08	0.000382501	-
FBgn0038236	Cyp313a1	41759	-4.41702	0.442501	6.79579e-08	0.000382501	Cyp313a1
FBgn0267573	lncRNA:CR45913	NA	-1.42562	1.62519	2.29804e-07	0.000862302	long non-coding RNA:CR45913
FBgn0266750	lncRNA:CR45223	NA	-1.68676	0.52878	6.80143e-07	0.00153127	long non-coding RNA:CR45223
FBgn0264496	asRNA:CR43898	NA	1.4212	0.490436	5.78674e-07	0.00153127	antisense RNA:CR43898
FBgn0032305	CG6700	34496	-0.5048	7.92039	8.77946e-07	0.00164717	-
FBgn0053093	CG33093	42654	1.13077	3.1665	1.13696e-06	0.0018284	-
FBgn0038277	RpS5b	41807	1.02763	7.7895	1.86941e-06	0.0026305	Ribosomal protein S5b
FBgn0038301	CG6654	41831	0.784248	5.4636	2.48488e-06	0.00310803	-
FBgn0038877	CG3308	42527	-0.454265	6.50262	2.99977e-06	0.00329144	-
FBgn0259972	Sfp77F	8674043	3.1248	-1.68523	3.2163e-06	0.00329144	Seminal fluid protein 77F
FBgn0085466	CG34437	5740179	-1.39103	2.75799	3.61591e-06	0.0033385	-
FBgn0263413	lncRNA:CR43459	NA	-1.34108	4.04261	5.06958e-06	0.0033385	long non-coding RNA:CR43459
FBgn0266884	lncRNA:CR45345	NA	-0.91455	2.18555	4.54145e-06	0.0033385	long non-coding RNA:CR45345
FBgn0028996	onecut	45816	-0.566846	7.27896	5.54637e-06	0.0033385	onecut
FBgn0287182	l(3)80Fj	NA	-0.382854	8.44252	5.78403e-06	0.0033385	lethal (3) 80Fj
FBgn0000492	Dr	45285	0.632857	6.01994	4.04313e-06	0.0033385	Drop
FBgn0043791	phu	41135	0.629046	5.67782	4.77352e-06	0.0033385	phurba tashi
FBgn0010105	comm	39717	0.524776	6.95149	6.22798e-06	0.0033385	commissureless
FBgn0005771	noc	34847	0.413356	8.06944	4.92601e-06	0.0033385	no ocelli
FBgn0263106	DnaJ-1	38643	0.385796	7.23307	5.99307e-06	0.0033385	DnaJ-like-1
FBgn0003002	opa	40605	0.671065	5.53758	6.74738e-06	0.00345251	odd paired
FBgn0015773	NetA	32398	0.440088	6.39288	7.39365e-06	0.00361871	Netrin-A
FBgn0003483	spn-E	41919	-1.18522	2.87002	8.54722e-06	0.00370062	spindle E
FBgn0024245	dnt	35207	0.649365	6.27105	8.3691e-06	0.00370062	doughnut on 2
FBgn0053207	pxb	41899	0.470156	7.21902	7.99032e-06	0.00370062	pxb
FBgn0031745	rau	33814	0.447599	6.08262	1.00079e-05	0.00417254	rau
FBgn0030757	CG9902	32622	-0.56761	3.41977	1.06907e-05	0.00421091	-
FBgn0023076	Clk	38872	1.24914	3.57926	1.0848e-05	0.00421091	Clock
FBgn0039086	Ugt303B1	42775	-1.22361	2.95034	1.2459e-05	0.00425004	UDP-glycosyltransferase family 303 member B1
FBgn0002631	E(spl)m5-HLH	43158	1.29013	5.77563	1.22504e-05	0.00425004	Enhancer of split m5, helix-loop-helix
FBgn0035956	Doc2	39038	0.836592	4.68594	1.21016e-05	0.00425004	Dorsocross2
FBgn0038567	CG14316	42163	0.556233	4.94147	1.17301e-05	0.00425004	-
FBgn0263354	CG42784	326165	-0.794706	1.88297	1.34906e-05	0.00433898	-
FBgn0039113	udt	42809	0.400231	7.21003	1.31852e-05	0.00433898	undicht
FBgn0038826	Syp	42460	-1.14693	3.1728	1.44699e-05	0.00452465	Syncrip
FBgn0039153	GatB	42861	-0.560004	4.10542	1.62512e-05	0.00475571	Glutamyl-tRNA amidotransferase, subunit B
FBgn0083121	Uhg7	NA	0.786212	3.29772	1.64762e-05	0.00475571	U snoRNA host gene 7
FBgn0038678	mRpL55	42290	0.371649	6.0935	1.63129e-05	0.00475571	mitochondrial ribosomal protein L55
FBgn0051370	CG31370	43060	-1.0285	2.15561	1.75553e-05	0.0049405	-
FBgn0267913	lncRNA:CR46194	NA	-1.02756	3.03508	1.86793e-05	0.0051286	long non-coding RNA:CR46194
FBgn0002629	E(spl)m4-BFM	43157	1.33046	6.45458	2.09664e-05	0.00561948	Enhancer of split m4, Bearded family member
FBgn0267021	lncRNA:CR45465	NA	-1.2603	-0.784321	2.2095e-05	0.00562121	long non-coding RNA:CR45465
FBgn0005632	faf	43749	-0.5689	7.31065	2.26226e-05	0.00562121	fat facets
FBgn0028789	Doc1	39039	0.796447	5.4538	2.28459e-05	0.00562121	Dorsocross1
FBgn0263916	Ent2	33921	0.4239	7.59992	2.29702e-05	0.00562121	Equilibrative nucleoside transporter 2
FBgn0086665	snoRNA:Psi18S-1377a	NA	-0.989087	0.693331	2.39804e-05	0.00574357	snoRNA:Psi18S-1377a
FBgn0262565	CR43105	NA	-0.829354	4.87132	2.45702e-05	0.00576223	-
FBgn0037936	CG6908	41410	-1.05553	2.44721	2.66132e-05	0.00608088	-
FBgn0003719	tld	42945	1.12258	5.46407	2.70093e-05	0.00608088	tolloid
FBgn0264479	lncRNA:CR43887	NA	1.33714	2.26651	2.8412e-05	0.00620619	long non-coding RNA:CR43887
FBgn0004635	rho	38168	0.361995	6.208	2.86685e-05	0.00620619	rhomboid
FBgn0039321	CG10550	43061	-0.478228	4.67663	2.94183e-05	0.00624834	-
FBgn0004644	hh	42737	0.578339	4.69067	3.25746e-05	0.0067906	hedgehog
FBgn0035959	CG4911	39043	-0.397367	6.71514	3.53142e-05	0.00709878	-
FBgn0003145	prd	34629	0.764514	1.56595	3.51574e-05	0.00709878	paired
FBgn0000577	en	36240	0.699834	5.97621	3.72053e-05	0.00734772	engrailed
FBgn0040233	cana	3771934	-0.384271	6.68276	3.85659e-05	0.00748511	CENP-ana
FBgn0030505	NFAT	32321	-0.345715	7.72965	3.96836e-05	0.00757149	NFAT nuclear factor
FBgn0017558	Pdk	35970	-0.375185	6.22011	4.28385e-05	0.00803722	Pyruvate dehydrogenase kinase
FBgn0039356	CG5039	43100	0.49273	3.94913	4.39762e-05	0.00811541	-
FBgn0039157	Myo95E	2768680	-0.373177	5.3	4.63567e-05	0.00829337	Myosin 95E
FBgn0031872	ihog	33972	0.810097	5.64967	4.6414e-05	0.00829337	interference hedgehog
FBgn0004569	aos	39833	0.344527	6.23276	4.73361e-05	0.00832598	argos
FBgn0037975	CG3397	41454	-4.25107	-1.09159	4.8866e-05	0.00845741	-
FBgn0264794	lncRNA:CR44024	NA	-0.730105	4.55925	5.15689e-05	0.00845741	long non-coding RNA:CR44024
FBgn0267472	asRNA:CR45822	NA	-0.581832	4.57138	5.25932e-05	0.00845741	antisense RNA:CR45822
FBgn0250830	CG12547	3355145	-0.281152	6.75385	5.2647e-05	0.00845741	-
FBgn0267644	lncRNA:CR45982	NA	3.90306	-1.06326	5.16173e-05	0.00845741	long non-coding RNA:CR45982
FBgn0002732	E(spl)malpha-BFM	43153	0.935414	6.35224	5.33425e-05	0.00845741	Enhancer of split malpha, Bearded family member
FBgn0002733	E(spl)mbeta-HLH	43152	0.524764	6.03713	5.27542e-05	0.00845741	Enhancer of split mbeta, helix-loop-helix
FBgn0013759	CASK	42567	-0.317341	6.39795	5.919e-05	0.00865326	CASK
FBgn0000591	E(spl)m8-HLH	43161	0.952256	4.98753	5.54879e-05	0.00865326	Enhancer of split m8, helix-loop-helix
FBgn0039013	CG4813	42690	0.624312	4.57671	5.75935e-05	0.00865326	-
FBgn0041184	Socs36E	35085	0.437247	6.94591	5.77915e-05	0.00865326	Suppressor of cytokine signaling at 36E
FBgn0040071	tara	53562	0.291285	7.18584	5.91523e-05	0.00865326	taranis
FBgn0010238	Lac	36363	0.262464	8.50384	5.77451e-05	0.00865326	Lachesin
FBgn0010452	trn	39491	0.501653	8.26071	6.02886e-05	0.00870088	tartan
FBgn0004597	CycC	41801	0.429458	4.91921	6.14394e-05	0.00875473	Cyclin C
FBgn0025726	unc-13	43841	-0.42651	8.55289	6.90447e-05	0.0088375	unc-13
FBgn0032896	CG14400	35354	0.816551	1.35839	7.05011e-05	0.0088375	-
FBgn0267914	asRNA:CR46195	NA	0.71072	1.58581	7.14411e-05	0.0088375	antisense RNA:CR46195
FBgn0024234	gbb	37778	0.622317	6.67039	6.64639e-05	0.0088375	glass bottom boat
FBgn0001170	H2.0	33841	0.496213	3.73862	6.70557e-05	0.0088375	Homeodomain protein 2.0
FBgn0031645	CG3036	33695	0.487422	6.7661	7.06609e-05	0.0088375	-
FBgn0284084	wg	34009	0.472572	5.80818	6.71588e-05	0.0088375	wingless
FBgn0034970	yki	37851	0.418305	6.34982	7.01719e-05	0.0088375	yorkie
FBgn0085424	nub	34669	0.411682	6.75701	6.57762e-05	0.0088375	nubbin
FBgn0004364	18w	37277	0.399925	7.9705	6.49171e-05	0.0088375	18 wheeler
FBgn0004646	ogre	45382	0.364296	8.62753	6.78387e-05	0.0088375	optic ganglion reduced
FBgn0051195	CG31195	46155	0.315123	7.81623	6.48707e-05	0.0088375	-
FBgn0262951	lncRNA:CR43270	NA	-0.695296	2.04964	7.23688e-05	0.00885495	long non-coding RNA::CR43270
FBgn0031321	Tgt	33307	0.356685	4.37683	7.44469e-05	0.00901128	tRNA-guanine transglycosylase
FBgn0051044	lncRNA:CR31044	NA	-0.775762	3.0875	7.62842e-05	0.00903434	long non-coding RNA::CR31044
FBgn0063386	snoRNA:Me18S-A28a	NA	0.755	0.727191	7.78476e-05	0.00903434	-
FBgn0035656	CG10479	38674	0.591436	7.2541	7.77503e-05	0.00903434	-
FBgn0044028	Notum	39751	0.531142	5.25098	7.63147e-05	0.00903434	Notum
FBgn0035945	CG5026	39026	-0.673163	4.69035	8.0167e-05	0.00920858	-
FBgn0266404	asRNA:CR45044	NA	-3.13834	-1.89859	8.6968e-05	0.00927549	antisense RNA:CR45044
FBgn0063391	snoRNA:U14:30Eb	NA	-0.936791	0.688035	8.30915e-05	0.00927549	snoRNA:U14:30Eb
FBgn0264357	SNF4Agamma	42515	-0.290698	7.77985	8.21013e-05	0.00927549	SNF4/AMP-activated protein kinase gamma subunit
FBgn0086069	snoRNA:Me28S-C3351	NA	1.49867	-0.752386	8.61902e-05	0.00927549	-
FBgn0004110	tin	42536	0.953535	3.53654	8.89893e-05	0.00927549	tinman
FBgn0004394	pdm2	34673	0.682347	6.13503	8.82945e-05	0.00927549	POU domain protein 2
FBgn0015721	ktub	37400	0.491664	4.75375	8.6819e-05	0.00927549	king tubby
FBgn0023214	edl	37149	0.38185	6.80926	8.73444e-05	0.00927549	ETS-domain lacking
FBgn0260635	Diap1	39753	0.308113	9.01311	8.35732e-05	0.00927549	Death-associated inhibitor of apoptosis 1
FBgn0267824	PRAS40	26067067	0.261588	7.08327	8.78769e-05	0.00927549	Proline-rich Akt substrate 40 kDa
FBgn0012037	Ance	34805	0.350569	8.13812	9.15428e-05	0.00945411	Angiotensin converting enzyme
FBgn0052677	X11Lbeta	31997	-0.378463	6.80505	9.35459e-05	0.00957314	X11Lbeta
FBgn0028408	Drep2	35955	-0.371837	6.73533	9.7637e-05	0.00976309	DNA fragmentation factor-related protein 2
FBgn0029915	CG14434	31632	0.613898	2.64241	9.73883e-05	0.00976309	-
FBgn0027108	Inx2	31646	0.278031	9.58361	9.80039e-05	0.00976309	Innexin 2
FBgn0053302	Cpr31A	2768918	-0.657521	5.96237	0.000105418	0.0104095	Cuticular protein 31A
FBgn0037850	CG14695	41314	-1.223	0.926056	0.00010692	0.0104484	-
FBgn0037836	CG14692	41298	-0.565501	2.96408	0.000107668	0.0104484	-
FBgn0083048	snoRNA:Psi18S-1377d	NA	-0.878509	0.479631	0.00011038	0.0106201	snoRNA:Psi18S-1377d
FBgn0024732	Drep1	36290	-0.534073	5.09497	0.000117403	0.0109224	DNA fragmentation factor-related protein 1
FBgn0052506	CG32506	318059	-0.461469	3.80654	0.000116517	0.0109224	-
FBgn0003731	Egfr	37455	0.358726	7.81798	0.000114766	0.0109224	Epidermal growth factor receptor
FBgn0040318	HGTX	53446	0.338891	5.44006	0.000116457	0.0109224	HGTX
FBgn0039315	CG13658	43055	-1.01072	1.1821	0.000120009	0.0110279	-
FBgn0035770	pst	38818	-0.477248	7.06392	0.000121476	0.0110279	pastrel
FBgn0023407	B4	34767	-0.346355	6.50919	0.000120749	0.0110279	B4
FBgn0030158	CG9686	31921	-0.559482	3.94172	0.000124825	0.0110642	-
FBgn0051784	CG31784	318939	1.18102	0.670122	0.000124507	0.0110642	-
FBgn0033802	CG17724	246682	0.347204	6.66774	0.000124746	0.0110642	-
FBgn0039042	CG13837	42720	-1.11073	-0.0780163	0.000126917	0.0110752	-
FBgn0038028	CG10035	41511	1.20845	6.22658	0.000126291	0.0110752	-
FBgn0003900	twi	37655	0.669207	4.35783	0.000129847	0.0111579	twist
FBgn0028541	TM9SF4	34778	0.293412	6.60334	0.000128868	0.0111579	Transmembrane 9 superfamily protein member 4
FBgn0262577	CG43117	12798272	1.11987	0.682931	0.000131018	0.0111732	-
FBgn0261830	CG42762	10178795	0.835854	3.05142	0.000132176	0.0111872	-
FBgn0004872	piwi	34521	-0.694734	3.84357	0.000135756	0.0112595	P-element induced wimpy testis
FBgn0031990	PAPLA1	34109	-0.287913	7.34887	0.000135401	0.0112595	Phosphatidic Acid Phospholipase A1
FBgn0004611	Plc21C	33204	-0.287436	6.77358	0.00013603	0.0112595	Phospholipase C at 21C
FBgn0013753	Bgb	38198	0.341778	7.02446	0.000138946	0.0114169	Big brother
FBgn0010109	dpn	35800	0.751471	5.50136	0.000145297	0.0118523	deadpan
FBgn0261434	hkb	40549	0.687636	4.54801	0.000147631	0.011956	huckebein
FBgn0029123	SoxN	44275	0.409607	7.00682	0.000150639	0.0121124	SoxNeuro
FBgn0010549	l(2)03659	47905	-0.87958	4.39358	0.000155123	0.0121317	lethal (2) 03659
FBgn0262028	lncRNA:CR42839	NA	-0.626202	3.05239	0.000153848	0.0121317	long non-coding RNA:CR42839
FBgn0000576	ems	41697	0.621128	5.88363	0.000155189	0.0121317	empty spiracles
FBgn0083940	RhoU	31945	0.39769	5.69985	0.000152577	0.0121317	RhoU
FBgn0038014	CG10041	41496	1.05472	0.579628	0.000156273	0.0121322	-
FBgn0285896	btl	39564	0.561324	4.87297	0.000159148	0.0122707	breathless
FBgn0032699	CG10383	35123	-0.38386	5.02199	0.000162817	0.0124682	-
FBgn0034313	CG5726	37082	-0.33678	5.55895	0.000167311	0.0125561	-
FBgn0031592	Art2	33631	1.01659	-0.428213	0.000166853	0.0125561	Arginine methyltransferase 2
FBgn0038552	Alg1	42146	0.313883	6.15058	0.000165205	0.0125561	ALG1, chitobiosyldiphosphodolichol beta-mannosyltransferase
FBgn0004370	Ptp10D	32115	-0.384861	7.25527	0.000168934	0.0125672	Protein tyrosine phosphatase 10D
FBgn0014343	mirr	39441	0.382764	7.28129	0.000169691	0.0125672	mirror
FBgn0267656	lncRNA:CR45994	NA	1.42716	-0.0463355	0.000171737	0.0126356	long non-coding RNA:CR45994
FBgn0002735	E(spl)mgamma-HLH	43151	1.00503	6.76857	0.000179471	0.0131188	Enhancer of split mgamma, helix-loop-helix
FBgn0030768	CG9723	32639	0.631477	5.37311	0.000185878	0.0134995	-
FBgn0050489	Cyp12d1-p	246648	-1.09095	0.443359	0.000202601	0.0138733	Cyp12d1-p
FBgn0263980	Stacl	5740318	-0.450603	6.35253	0.00019628	0.0138733	Stac-like
FBgn0267002	unc-104	36876	-0.450574	7.14181	0.000201077	0.0138733	uncoordinated-104
FBgn0013725	phyl	36606	0.462057	5.86978	0.000201425	0.0138733	phyllopod
FBgn0032150	CG13123	34303	0.450917	3.51486	0.000198448	0.0138733	-
FBgn0024983	CG4293	31001	0.426946	5.04351	0.000199432	0.0138733	-
FBgn0030582	CG14411	32408	0.382662	5.92959	0.00019724	0.0138733	-
FBgn0051388	CG31388	41355	0.361872	4.1813	0.000198313	0.0138733	-
FBgn0020299	stumps	41770	0.349727	7.42099	0.000199316	0.0138733	stumps
FBgn0031238	CG3645	33190	0.317701	5.18331	0.000203349	0.0138733	-
FBgn0003733	tor	35717	-0.954401	3.92443	0.00022155	0.0146753	torso
FBgn0265809	lncRNA:CR44598	NA	-0.669504	2.66597	0.000216581	0.0146753	long non-coding RNA:CR44598
FBgn0283473	S6KL	45970	-0.276003	4.99799	0.000220085	0.0146753	S6 Kinase Like
FBgn0038313	CG4338	41849	0.376325	4.57544	0.000219799	0.0146753	-
FBgn0001981	esg	34903	0.342934	6.27183	0.000222926	0.0146753	escargot
FBgn0035626	lin-28	38639	0.322551	6.75946	0.000222735	0.0146753	lin-28
FBgn0037632	CCT7	41054	0.269651	7.28627	0.000236251	0.0154621	Chaperonin containing TCP1 subunit 7
FBgn0053303	CG33303	2768916	0.327039	7.49001	0.000238308	0.0155066	-
FBgn0264344	CG43800	14462715	-1.01048	0.0167755	0.000240662	0.0155516	-
FBgn0267495	asRNA:CR45185	NA	-0.897298	3.95697	0.000244497	0.0155516	antisense RNA:CR45185
FBgn0034310	Nup75	37078	0.559853	5.12405	0.000245907	0.0155516	Nucleoporin 75kD
FBgn0013469	klu	39228	0.511608	5.81092	0.000243097	0.0155516	klumpfuss
FBgn0261648	salm	34569	0.39579	6.86836	0.000244726	0.0155516	spalt major
FBgn0030803	CG4880	32680	-0.451409	4.78836	0.000252481	0.0158781	-
FBgn0002985	odd	33583	0.385529	5.79051	0.000257765	0.0161204	odd skipped
FBgn0026582	Hmg-2	37407	-0.466377	3.90219	0.000262442	0.0162484	High mobility group protein 2
FBgn0035420	hob	38395	-0.431083	6.15328	0.0002627	0.0162484	hobbit
FBgn0016120	ATPsynD	42291	0.237948	8.71658	0.000264417	0.0162653	ATP synthase, subunit D
FBgn0036202	CG6024	39325	-0.436927	6.7923	0.000270369	0.0162756	-
FBgn0010247	Parp	3355109	-0.410029	6.5511	0.00027003	0.0162756	Poly-(ADP-ribose) polymerase
FBgn0003326	sca	36411	0.769865	6.57287	0.000267142	0.0162756	scabrous
FBgn0011674	insc	37355	0.348489	6.01268	0.000269179	0.0162756	inscuteable
FBgn0003218	rdgB	32340	-0.419032	5.98156	0.000275791	0.0163415	retinal degeneration B
FBgn0039920	CG11360	43810	-0.338827	7.83539	0.000278143	0.0163415	-
FBgn0011224	heph	48571	-0.308365	8.06722	0.000279754	0.0163415	hephaestus
FBgn0002633	E(spl)m7-HLH	43160	0.756602	6.88204	0.000279206	0.0163415	Enhancer of split m7, helix-loop-helix
FBgn0036052	CG10809	39159	0.471907	5.51139	0.000280173	0.0163415	-
FBgn0034094	Tsf3	36800	0.37063	4.3179	0.000278044	0.0163415	Transferrin 3
FBgn0035988	CG3982	39084	-0.486641	1.76155	0.000281893	0.0163571	-
FBgn0042106	CG18754	59145	0.874815	0.75542	0.000293166	0.0165838	-
FBgn0035725	Mis12	38762	0.464394	3.44696	0.000291125	0.0165838	Mis12
FBgn0263510	nclb	36150	0.354022	6.6319	0.000290673	0.0165838	no child left behind
FBgn0010453	Wnt4	34007	0.285406	7.19886	0.000291745	0.0165838	Wnt oncogene analog 4
FBgn0027539	lili	42956	0.249572	6.50987	0.000290051	0.0165838	lilipod
FBgn0267773	asRNA:CR46104	NA	-0.535274	1.7863	0.000299856	0.0166286	antisense RNA:CR46104
FBgn0040487	BobA	50281	0.914193	7.3152	0.000297205	0.0166286	Brother of Bearded A
FBgn0001147	gsb-n	38004	0.535942	4.38496	0.000299059	0.0166286	gooseberry-neuro
FBgn0046258	CG12880	43328	0.419552	3.71408	0.000299868	0.0166286	-
FBgn0004395	unk	42738	-0.298158	7.57965	0.000302289	0.0166807	unkempt
FBgn0041087	wun2	53558	0.244209	7.21213	0.00030553	0.0167773	wunen-2
FBgn0040206	krz	53554	-0.255509	6.95971	0.000307342	0.0167949	kurtz
FBgn0004598	Fur2	32604	-0.503533	7.3101	0.000316052	0.0171874	Furin 2
FBgn0286827	lncRNA:CR43334	NA	-0.464103	2.35078	0.000318871	0.0172573	long non-coding RNA:CR43334
FBgn0038612	cona	42213	-0.764919	0.242025	0.000328353	0.0173534	corona
FBgn0051140	CG31140	42836	-0.527517	6.81459	0.000327612	0.0173534	-
FBgn0029997	CG2258	31729	-0.440889	5.25348	0.000328208	0.0173534	-
FBgn0029094	asf1	40141	0.527475	5.50051	0.000324256	0.0173534	anti-silencing factor 1
FBgn0028523	CG5888	34980	0.323795	6.48748	0.000324664	0.0173534	-
FBgn0002673	twe	34954	-0.768143	5.26594	0.000338077	0.0173789	twine
FBgn0029714	CG3527	31387	0.423994	4.93364	0.000339642	0.0173789	-
FBgn0024371	E2f2	35381	0.415986	6.22845	0.000337952	0.0173789	E2F transcription factor 2
FBgn0038275	CG3817	41805	0.404102	5.47577	0.0003396	0.0173789	-
FBgn0002522	lab	40817	0.311985	5.23113	0.000331688	0.0173789	labial
FBgn0036299	Tsf2	39435	0.305618	7.28178	0.000335299	0.0173789	Transferrin 2
FBgn0003943	Ubi-p63E	38456	0.229927	7.78208	0.00033398	0.0173789	Ubiquitin-63E
FBgn0054046	lncRNA:CR34046	NA	-1.05277	-1.28733	0.000368688	0.0174055	long non-coding RNA:CR34046
FBgn0036479	CG13458	39646	-1.04728	-0.0415879	0.000360713	0.0174055	-
FBgn0039087	Ugt303B2	42776	-0.98487	1.34923	0.000350485	0.0174055	UDP-glycosyltransferase family 303 member B2
FBgn0053288	CG33288	2768968	-0.710056	2.18798	0.000364417	0.0174055	-
FBgn0267665	lncRNA:CR46003	NA	-0.570421	4.36985	0.000360347	0.0174055	long non-coding RNA:CR46003
FBgn0032957	CG2225	35421	-0.360815	6.49958	0.000363039	0.0174055	-
FBgn0033724	CG8501	36347	-0.33889	4.78636	0.000361515	0.0174055	-
FBgn0038930	Bom778	42598	1.19233	-0.207608	0.000366504	0.0174055	Bomanin 778
FBgn0030854	CG8289	32741	0.587632	7.50039	0.000362445	0.0174055	-
FBgn0039189	CG18528	42906	0.576435	4.31882	0.000368599	0.0174055	-
FBgn0000411	D	39570	0.450218	6.46293	0.000367685	0.0174055	Dichaete
FBgn0000659	fkh	43383	0.356654	7.45505	0.000342629	0.0174055	fork head
FBgn0013751	Awh	38451	0.344749	5.24898	0.000354773	0.0174055	Arrowhead
FBgn0003944	Ubx	42034	0.311851	6.93937	0.000367073	0.0174055	Ultrabithorax
FBgn0033241	CG2915	35754	0.286559	6.50731	0.000355327	0.0174055	-
FBgn0004926	eIF2beta	39433	0.275683	7.73164	0.000350219	0.0174055	eukaryotic translation initiation factor 2 subunit beta
FBgn0035622	TM9SF3	38635	0.267011	6.35093	0.000350564	0.0174055	Transmembrane 9 superfamily protein member 3
FBgn0261284	bou	31644	0.256301	6.15019	0.000352683	0.0174055	boudin
FBgn0045063	fdl	250735	0.253529	5.94836	0.000369539	0.0174055	fused lobes
FBgn0039779	PH4alphaSG2	43623	-0.932898	2.82849	0.000374027	0.0175038	prolyl-4-hydroxylase-alpha SG2
FBgn0029996	UbcE2H	31728	-0.284552	8.20011	0.000374737	0.0175038	Ubiquitin conjugating enzyme E2H
FBgn0053653	Cadps	NA	-0.286618	8.16612	0.000384396	0.0175594	Calcium-dependent secretion activator
FBgn0001148	gsb	38005	0.924739	5.01259	0.000379188	0.0175594	gooseberry
FBgn0000463	Dl	42313	0.636841	7.40386	0.000377704	0.0175594	Delta
FBgn0032751	CG17343	35180	0.555569	4.78723	0.000382286	0.0175594	-
FBgn0002945	nkd	44843	0.38079	7.86045	0.000383056	0.0175594	naked cuticle
FBgn0267488	Mcr	44071	0.282066	8.13742	0.000385287	0.0175594	Macroglobulin complement-related
FBgn0267027	lncRNA:CR45471	NA	-0.968477	-0.938444	0.000400662	0.0180569	long non-coding RNA:CR45471
FBgn0041336	Cyp6t2Psi	NA	-0.852426	0.127632	0.000414865	0.0180569	Cyp6t2Psi
FBgn0023216	Parg	31329	-0.59998	4.84926	0.000399726	0.0180569	Poly(ADP-ribose) glycohydrolase
FBgn0003256	rl	3354888	-0.300749	7.18134	0.000409167	0.0180569	rolled
FBgn0040385	CG12496	31226	1.05367	2.68047	0.000409524	0.0180569	-
FBgn0000180	bib	34330	0.850424	6.77473	0.00042019	0.0180569	big brain
FBgn0027364	Six4	40297	0.712335	3.2065	0.000409543	0.0180569	Six4
FBgn0004862	bap	42537	0.532736	4.43779	0.000410065	0.0180569	bagpipe
FBgn0001320	kni	40287	0.463079	5.72083	0.000413046	0.0180569	knirps
FBgn0003118	pnt	42757	0.358175	7.17998	0.000412771	0.0180569	pointed
FBgn0053116	CG33116	326259	0.347	6.68865	0.000406807	0.0180569	-
FBgn0003053	peb	31391	0.329776	7.348	0.000413866	0.0180569	pebbled
FBgn0020389	Papss	40167	0.267047	7.71905	0.000420264	0.0180569	PAPS synthetase
FBgn0266465	GckIII	42064	0.248395	6.39376	0.000417276	0.0180569	Germinal centre kinase III
FBgn0029082	hbs	44129	0.246629	6.87154	0.000418552	0.0180569	hibris
FBgn0002535	Lcp4	35820	-0.829578	1.37145	0.000422809	0.0180972	Larval cuticle protein 4
FBgn0263848	CG43709	14462611	-1.16208	-0.87142	0.00042545	0.0181303	-
FBgn0039273	shams	43008	0.434472	4.91039	0.000426803	0.0181303	shams
FBgn0027580	PCB	36020	-0.312356	7.11919	0.000430503	0.0182187	Pyruvate carboxylase
FBgn0038855	CG5745	42498	0.409848	5.46795	0.000435291	0.0183523	-
FBgn0025776	ind	2768974	0.678555	2.8263	0.000437104	0.01836	intermediate neuroblasts defective
FBgn0000166	bcd	40830	-0.859595	4.90483	0.000438899	0.0183669	bicoid
FBgn0034491	Hsl	37289	-0.534886	5.91374	0.000442455	0.0184471	Hormone-sensitive lipase
FBgn0031726	Cyp6a16	19836250	0.681168	4.284	0.000446469	0.0185457	Cyp6a16
FBgn0002573	sens	45328	0.94379	4.67776	0.000450007	0.018624	senseless
FBgn0033403	CG13739	35957	-1.20089	-0.286176	0.00045249	0.0186582	-
FBgn0025800	Smox	31738	-0.200355	6.80576	0.000459494	0.0188778	Smad on X
FBgn0003255	rk	34819	-0.682099	2.49014	0.000464128	0.0188874	rickets
FBgn0031116	CG1695	33046	-0.39783	4.27748	0.00046445	0.0188874	-
FBgn0033713	CG8841	36336	-0.24616	5.67399	0.000464761	0.0188874	-
FBgn0040763	CG18336	50236	0.465364	2.8239	0.000469785	0.0189944	-
FBgn0036373	Tgi	39521	0.323148	5.95198	0.000470769	0.0189944	Tondu-domain-containing Growth Inhibitor
FBgn0026320	Tom	39619	0.796659	8.81791	0.000481129	0.0193431	Twin of m4
FBgn0261360	CG42637	40153	-1.26646	-0.813844	0.000486824	0.0194266	-
FBgn0264386	Ca-alpha1T	31550	-0.456763	6.10861	0.000485317	0.0194266	Ca[2+]-channel protein alpha[[1]] subunit T
FBgn0036710	CG6479	39930	0.482464	4.98615	0.000489763	0.0194266	-
FBgn0262699	fzr	45922	0.443499	7.44737	0.000490108	0.0194266	fizzy-related
FBgn0000063	Mps1	42126	0.739815	3.48905	0.000493155	0.0194298	Monopolar spindle 1
FBgn0033846	mip120	36499	0.457606	5.99548	0.000493643	0.0194298	Myb-interacting protein 120
FBgn0016797	fz2	40090	0.254029	8.55795	0.000497909	0.0195295	frizzled 2
FBgn0000233	btd	31912	0.809807	3.71318	0.000506764	0.0196103	buttonhead
FBgn0003448	sna	34908	0.553015	6.03456	0.000504137	0.0196103	snail
FBgn0030944	CG6617	32852	0.358388	5.47886	0.000504237	0.0196103	-
FBgn0039241	CG11089	42973	0.288209	5.92308	0.000506938	0.0196103	-
FBgn0266098	rg	44531	-1.0275	0.505363	0.000534272	0.0196367	rugose
FBgn0033307	CG14752	35840	-0.797834	6.47812	0.000537618	0.0196367	-
FBgn0263974	qin	42236	-0.658413	2.41311	0.000539018	0.0196367	qin
FBgn0033980	Cyp6a20	36664	-0.643998	4.45844	0.000535614	0.0196367	Cyp6a20
FBgn0262738	norpA	31376	-0.490114	5.08653	0.000519903	0.0196367	no receptor potential A
FBgn0038928	Fadd	42594	-0.440074	2.23585	0.000535026	0.0196367	Fas-associated death domain
FBgn0028380	fal	43927	-0.349042	5.65651	0.000535155	0.0196367	falten
FBgn0015270	Orc2	41703	0.737319	3.61913	0.000535119	0.0196367	Origin recognition complex subunit 2
FBgn0000071	Ama	40831	0.710216	8.37822	0.000518046	0.0196367	Amalgam
FBgn0052817	CG32817	318226	0.686641	1.2545	0.000512493	0.0196367	-
FBgn0017551	Rca1	33959	0.612079	5.60334	0.000522456	0.0196367	Regulator of cyclin A1
FBgn0004898	fd96Cb	43011	0.597253	3.61989	0.000519785	0.0196367	forkhead domain 96Cb
FBgn0038660	Sgsh	42266	0.429471	5.47725	0.000535971	0.0196367	N-sulfoglucosamine sulfohydrolase
FBgn0022740	HLH54F	37027	0.418226	4.92398	0.000519148	0.0196367	HLH54F
FBgn0034606	ASPP	37422	0.39946	6.5336	0.000512788	0.0196367	Ankyrin-repeat, SH3-domain, and Proline-rich-region containing Protein
FBgn0035149	MED30	38078	0.372183	4.16713	0.000525019	0.0196367	Mediator complex subunit 30
FBgn0261930	vnd	31003	0.297908	5.18245	0.000536419	0.0196367	ventral nervous system defective
FBgn0031590	CG3702	33628	0.274468	7.18811	0.000535179	0.0196367	-
FBgn0065064	snoRNA:Psi28S-291	NA	0.476057	2.93355	0.00054555	0.0198105	-
FBgn0024352	Stip1	33202	0.31925	6.89851	0.00055006	0.0199101	Stress induced phosphoprotein 1
FBgn0266706	lncRNA:CR45196	NA	-0.922126	-0.12166	0.000553741	0.019979	long non-coding RNA:CR45196
FBgn0265068	asRNA:CR44179	NA	-0.434867	2.53123	0.000556513	0.0200149	antisense RNA:CR44179
FBgn0037139	CG14563	40435	-1.12162	-0.397108	0.000560399	0.0200905	-
FBgn0053465	CG33465	3885587	-1.14468	-1.41735	0.000574732	0.020218	-
FBgn0263131	CG43373	39835	-0.473519	2.98759	0.000572093	0.020218	-
FBgn0010905	Spn	46194	-0.354761	7.96421	0.000571241	0.020218	Spinophilin
FBgn0003892	ptc	35851	0.58301	7.25815	0.000569613	0.020218	patched
FBgn0015380	drl	44355	0.304398	7.84311	0.000568778	0.020218	derailed
FBgn0028694	Rpn11	33738	0.28317	6.37343	0.000573665	0.020218	Regulatory particle non-ATPase 11
FBgn0086855	CG17078	33195	0.398056	6.0778	0.000585641	0.0204488	-
FBgn0002552	lin	45325	0.394699	5.87399	0.000586402	0.0204488	lines
FBgn0032358	Ppt2	34564	0.267718	4.86794	0.000586743	0.0204488	Palmitoyl-protein Thioesterase 2
FBgn0023528	CG2924	31214	-0.394654	7.78171	0.000591515	0.0205515	-
FBgn0053508	ppk13	3346226	-1.04923	-0.908118	0.000601399	0.0206401	pickpocket 13
FBgn0002932	neur	41085	0.525635	7.71988	0.000599649	0.0206401	neuralized
FBgn0045759	bin	38766	0.382595	4.69225	0.000600119	0.0206401	biniou
FBgn0000459	disco	32579	0.276402	6.00156	0.000597243	0.0206401	disconnected
FBgn0027518	Wdr24	43505	0.282639	4.5818	0.000604618	0.0206875	WD repeat domain 24
FBgn0037812	CG18545	41264	1.04654	-1.0449	0.000607871	0.020699	-
FBgn0259676	DNApol-alpha60	44915	0.625625	4.26891	0.000608632	0.020699	DNA polymerase alpha 60kD subunit
FBgn0031214	CG11374	33163	-0.699349	0.672802	0.000613014	0.0207376	-
FBgn0053129	CG33129	34514	0.213429	8.35672	0.000613451	0.0207376	-
FBgn0260003	Dys	42327	-0.300656	8.36532	0.000616442	0.0207763	Dystrophin
FBgn0003357	Jon99Ciii	43544	0.989702	1.59338	0.000622253	0.0208473	Jonah 99Ciii
FBgn0259937	Nop60B	37873	0.366837	8.95758	0.000621224	0.0208473	Nucleolar protein at 60B
FBgn0022960	vimar	35609	0.274179	6.72452	0.000625617	0.0208978	visceral mesodermal armadillo-repeats
FBgn0039883	RhoGAP100F	43758	-0.438917	7.64874	0.000629267	0.0209576	Rho GTPase activating protein at 100F
FBgn0050055	lncRNA:CR30055	NA	-0.343372	5.23401	0.000633225	0.0210272	long non-coding RNA:CR30055
FBgn0033010	Atf6	35480	-0.245384	7.02778	0.000637861	0.0210569	Atf6
FBgn0019936	RpS20	42464	0.21142	9.89718	0.000636679	0.0210569	Ribosomal protein S20
FBgn0036309	Hip1	39450	-0.385472	6.14866	0.000650833	0.0212506	Huntingtin interacting protein 1
FBgn0011747	Ank	43770	-0.25597	9.31384	0.00064925	0.0212506	Ankyrin
FBgn0002592	E(spl)m2-BFM	43155	0.468267	5.33996	0.000647708	0.0212506	Enhancer of split m2, Bearded family member
FBgn0284249	Adf1	47082	0.335102	7.18928	0.000653168	0.0212506	Adh transcription factor 1
FBgn0039303	CG11857	43042	0.269129	7.70508	0.000651657	0.0212506	-
FBgn0032445	CG6153	34675	0.331401	3.47353	0.000666759	0.0216303	-
FBgn0085447	sif	43892	-0.847878	1.19358	0.000672773	0.0216383	still life
FBgn0031535	CG12795	33561	0.337357	4.41017	0.00066971	0.0216383	-
FBgn0015268	Nap1	37798	0.213084	7.82493	0.000671084	0.0216383	Nucleosome assembly protein 1
FBgn0283476	Dhc16F	32785	-0.718701	0.474086	0.000681515	0.0218453	Dynein heavy chain at 16F
FBgn0030486	Set2	32301	-0.448263	6.84342	0.000696573	0.0218453	SET domain containing 2
FBgn0036333	MICAL-like	39475	-0.24838	5.41862	0.000694265	0.0218453	MICAL-like
FBgn0085253	CG34224	5740585	0.678573	4.36678	0.000689807	0.0218453	-
FBgn0036410	CG8100	39565	0.555403	3.7623	0.000691892	0.0218453	-
FBgn0037960	mthl5	41438	0.492261	4.78311	0.000694923	0.0218453	methuselah-like 5
FBgn0039730	CG7903	43554	0.362088	5.82567	0.000696675	0.0218453	-
FBgn0010228	HmgZ	37480	0.227526	9.163	0.000684593	0.0218453	HMG protein Z
FBgn0039381	SppL	43128	0.189603	7.14215	0.000690427	0.0218453	Signal peptide peptidase-like
FBgn0264745	CR44003	NA	0.809756	2.18299	0.000698712	0.0218483	-
FBgn0031688	Cyp28d2	33748	-0.489188	4.30047	0.000707849	0.0220151	Cyp28d2
FBgn0028949	CG15254	34915	0.83658	2.63909	0.000709913	0.0220151	-
FBgn0003317	sax	35731	0.254191	6.65508	0.000708687	0.0220151	saxophone
FBgn0000017	Abl	45821	-0.279626	7.32042	0.000719002	0.0220525	Abl tyrosine kinase
FBgn0014179	gcm	34277	0.577724	5.46571	0.000714362	0.0220525	glial cells missing
FBgn0000061	al	33208	0.425866	5.77842	0.000720913	0.0220525	aristaless
FBgn0024975	CG2712	31267	0.388557	3.69143	0.000716572	0.0220525	-
FBgn0011740	alpha-Man-IIa	41126	0.266854	5.77337	0.00071742	0.0220525	alpha-Mannosidase class II a
FBgn0036260	Rh7	39389	-0.662917	1.39169	0.000729475	0.0221907	Rhodopsin 7
FBgn0001970	Pgant35A	48775	0.381706	4.54383	0.000730153	0.0221907	Polypeptide N-acetylgalactosaminyltransferase 35A
FBgn0000520	dwg	31265	0.345832	4.84545	0.00073175	0.0221907	deformed wings
FBgn0003716	tkv	33753	0.283805	7.96128	0.000735287	0.0221907	thickveins
FBgn0033224	Nop17l	35730	0.246051	6.98506	0.00073456	0.0221907	Nop17 like
FBgn0031245	CG3625	33198	0.204824	7.94639	0.000747998	0.0225139	-
FBgn0052786	Gem4b	318210	0.837614	-0.0500337	0.000754132	0.0225926	Gemin 4b
FBgn0015295	Shark	44353	0.325551	5.40874	0.000756632	0.0225926	SH2 ankyrin repeat kinase
FBgn0036133	CG7638	39250	0.270234	6.35119	0.000755773	0.0225926	-
FBgn0030870	CG6398	32761	0.230022	7.88069	0.000760009	0.0226334	-
FBgn0030305	Uba5	32094	0.263889	5.92536	0.000762302	0.0226418	Ubiquitin-like activating enzyme 5
FBgn0040984	CG4440	50458	0.989819	6.66322	0.000765257	0.0226697	-
FBgn0266005	lncRNA:CR44779	NA	-0.477213	2.99652	0.000775024	0.0228988	long non-coding RNA:CR44779
FBgn0029114	Tollo	44497	0.326758	6.98437	0.000777563	0.0229137	Tollo
FBgn0038418	pad	41981	0.424933	4.15556	0.000783472	0.0229676	poils au dos
FBgn0036519	CG7650	39694	0.319226	5.27601	0.000781825	0.0229676	-
FBgn0040809	CG13465	50282	0.728508	5.42529	0.000789618	0.0230876	-
FBgn0034573	CG3295	37382	0.286758	5.939	0.000791901	0.0230944	-
FBgn0013276	Hsp70Ab	48581	1.43189	-1.32398	0.000801821	0.0232033	Heat-shock-protein-70Ab
FBgn0030660	CG8097	32495	0.585952	4.12824	0.00079993	0.0232033	-
FBgn0024956	Mat1	36130	0.566341	3.54127	0.000799054	0.0232033	Menage a trois 1
FBgn0033468	CG1418	36035	0.295818	5.67979	0.000807245	0.0233004	-
FBgn0264693	ens	38491	-0.215311	8.2931	0.000818492	0.0235045	ensconsin
FBgn0083120	Uhg8	NA	0.323158	4.54134	0.000817837	0.0235045	U snoRNA host gene 8
FBgn0000588	esc	34595	0.540246	4.25761	0.000821394	0.0235278	extra sexcombs
FBgn0085387	shakB	33062	-0.431667	6.92815	0.000832383	0.0237473	shaking B
FBgn0010433	ato	40975	1.28148	2.81153	0.000833277	0.0237473	atonal
FBgn0026602	Ady43A	44750	-0.592685	4.30945	0.000837432	0.0238055	Ady43A
FBgn0034650	NC2alpha	37471	0.373382	5.0941	0.000842252	0.0238822	Negative Cofactor 2alpha
FBgn0001491	l(1)10Bb	32069	0.291265	5.97779	0.000847505	0.0239707	lethal (1) 10Bb
FBgn0019968	Khc-73	36718	-0.256956	7.48813	0.00086247	0.0241055	Kinesin heavy chain 73
FBgn0036663	CG9674	39878	-0.197065	7.96242	0.000867257	0.0241055	-
FBgn0039778	Jon99Fi	43622	1.38884	2.6459	0.000855773	0.0241055	Jonah 99Fi
FBgn0266752	lncRNA:CR45225	NA	0.805513	0.0338712	0.000866615	0.0241055	long non-coding RNA:CR45225
FBgn0003117	pnr	44849	0.626916	5.26877	0.00086679	0.0241055	pannier
FBgn0011704	RnrS	36280	0.567799	7.29457	0.000860617	0.0241055	Ribonucleoside diphosphate reductase small subunit
FBgn0026196	nop5	33966	0.44606	8.50275	0.000864102	0.0241055	nop5
FBgn0003963	ush	33225	0.405323	7.03284	0.000875288	0.0242688	u-shaped
FBgn0034817	Art7	37664	0.421113	4.38836	0.000881049	0.0243685	Arginine methyltransferase 7
FBgn0000542	ec	31339	0.355154	7.32047	0.000887579	0.0244889	echinus
FBgn0036660	CG13025	39874	0.522954	4.25611	0.000891763	0.0245442	-
FBgn0039736	CG7912	43561	0.365582	3.44397	0.000895908	0.0245981	-
FBgn0038134	wntD	41633	1.02848	2.85282	0.00089923	0.0246293	wnt inhibitor of Dorsal
FBgn0031602	CG15431	33646	-0.419663	4.87209	0.000912477	0.0249314	-
FBgn0034104	CG15705	36815	-0.814884	0.1717	0.000923102	0.025042	-
FBgn0032208	Ufd4	34378	-0.244307	8.63103	0.00092127	0.025042	Ubiquitin fusion-degradation 4-like
FBgn0039125	Ndc1	42825	0.60273	4.35103	0.00093569	0.025042	Nuclear division cycle 1
FBgn0031001	CG7884	32914	0.498521	5.04671	0.000939044	0.025042	-
FBgn0010501	Dcp-1	37729	0.477993	6.49077	0.000930635	0.025042	Death caspase-1
FBgn0040388	boi	31229	0.403691	5.84185	0.000940993	0.025042	brother of ihog
FBgn0030530	jub	32351	0.384559	6.07493	0.000939894	0.025042	Ajuba LIM protein
FBgn0011766	E2f1	42550	0.323579	7.7492	0.000933821	0.025042	E2F transcription factor 1
FBgn0031635	tank	33684	0.301794	6.15056	0.00093594	0.025042	tank
FBgn0000394	cv	44510	0.272571	5.61684	0.0009352	0.025042	crossveinless
FBgn0001138	grn	40962	0.201135	6.83261	0.000927824	0.025042	grain
FBgn0052571	TwdlX	318094	-0.668531	5.37036	0.000967715	0.0252166	TweedleX
FBgn0037989	ATP8B	41469	-0.529008	5.14064	0.000964866	0.0252166	ATPase 8B
FBgn0011206	bol	39049	-0.447583	7.19798	0.000950026	0.0252166	boule
FBgn0082948	snoRNA:Me18S-U1356b	NA	0.83939	0.682437	0.000957473	0.0252166	snoRNA:Me18S-U1356b
FBgn0034657	LBR	37482	0.543172	7.04988	0.0009576	0.0252166	Lamin B receptor
FBgn0021767	org-1	31778	0.42337	5.10486	0.000966707	0.0252166	optomotor-blind-related-gene-1
FBgn0050349	CG30349	35885	0.399335	6.78513	0.000959932	0.0252166	-
FBgn0015919	caup	39440	0.324792	6.74698	0.000953328	0.0252166	caupolican
FBgn0002283	l(3)73Ah	48903	0.251219	5.51324	0.000964364	0.0252166	lethal (3) 73Ah
FBgn0265597	rad	32253	-0.525329	5.71726	0.000991884	0.0253913	radish
FBgn0032876	Cen	35330	-0.426005	6.95714	0.000994721	0.0253913	Centrocortin
FBgn0040011	Slmap	3355127	-0.304091	7.40804	0.000980872	0.0253913	Sarcolemma associated protein
FBgn0000439	Dfd	40832	0.344148	4.69288	0.000983045	0.0253913	Deformed
FBgn0039186	CG5746	42903	0.33829	7.7753	0.000987338	0.0253913	-
FBgn0001323	knrl	40285	0.334359	5.36867	0.000992134	0.0253913	knirps-like
FBgn0004108	Nrt	39873	0.298382	8.84159	0.00099248	0.0253913	Neurotactin
FBgn0037279	CG1129	40599	0.263138	6.43171	0.000985619	0.0253913	-
FBgn0004893	bowl	33602	0.253845	7.84463	0.000993023	0.0253913	brother of odd with entrails limited
FBgn0047199	CG31517	251711	-0.768349	1.28577	0.00101479	0.0256058	-
FBgn0033405	CG13954	35959	-0.709452	1.22355	0.00101192	0.0256058	-
FBgn0259749	mmy	33903	-0.33523	6.67949	0.00101905	0.0256058	mummy
FBgn0036038	defl	39141	0.357545	3.93575	0.00101519	0.0256058	deflated
FBgn0052053	CG32053	39178	0.337335	4.8651	0.00101296	0.0256058	-
FBgn0003028	ovo	31429	0.287099	6.85314	0.0010189	0.0256058	ovo
FBgn0033486	dmpd	36061	0.255274	7.07843	0.00101704	0.0256058	dampened
FBgn0034879	Rrp4	37731	0.409612	4.8315	0.00102503	0.0256416	Rrp4
FBgn0037240	Cont	40553	0.200617	8.30746	0.00102496	0.0256416	Contactin
FBgn0039654	Brd8	43460	0.519137	5.04986	0.00103416	0.025792	Bromodomain containing 8
FBgn0015282	Rpt2	42828	0.298385	6.76075	0.00103562	0.025792	Regulatory particle triple-A ATPase 2
FBgn0027903	Pol31	38228	0.52349	3.39002	0.00103858	0.0258085	Pol31 polymerase delta subunit
FBgn0040699	CG15024	50172	-0.95065	4.47945	0.00104754	0.0259667	-
FBgn0267777	lncRNA:CR46108	NA	-0.582282	1.36632	0.00104956	0.0259667	long non-coding RNA:CR46108
FBgn0263507	lncRNA:CR43496	NA	-0.547249	2.71252	0.00105728	0.0260475	long non-coding RNA:CR43496
FBgn0003423	slgA	33117	-0.372701	6.71792	0.00105745	0.0260475	sluggish A
FBgn0040340	TRAM	31042	0.259141	8.22287	0.00106762	0.0262407	TRAM
FBgn0063496	GstE4	37109	-1.01697	2.04009	0.0010851	0.0262594	Glutathione S transferase E4
FBgn0027620	Acf	43751	-0.731909	5.33332	0.00108428	0.0262594	ATP-dependent chromatin assembly factor large subunit
FBgn0053978	CG33978	3885646	-0.555232	7.99642	0.00108449	0.0262594	-
FBgn0038854	CG7044	42497	-0.280496	5.08706	0.00108705	0.0262594	-
FBgn0034175	ste24b	36907	0.532389	2.07796	0.00107376	0.0262594	ste24b prenyl protease type I
FBgn0037644	CG11964	41068	0.438924	5.41976	0.00108091	0.0262594	-
FBgn0002609	E(spl)m3-HLH	43156	0.429541	6.23438	0.00107988	0.0262594	Enhancer of split m3, helix-loop-helix
FBgn0004839	otk	36283	0.253657	7.64453	0.00108672	0.0262594	off-track
FBgn0031381	Npc2a	33374	-0.397502	5.76995	0.00109903	0.026323	Niemann-Pick type C-2a
FBgn0031995	CG8475	34114	-0.299849	6.36361	0.00109807	0.026323	-
FBgn0051789	CG31789	318943	0.741477	1.60723	0.00109616	0.026323	-
FBgn0000490	dpp	33432	0.258858	5.56057	0.00109336	0.026323	decapentaplegic
FBgn0033890	Ctf4	36551	0.510196	3.93728	0.00110196	0.026337	Chromosome transmission fidelity 4
FBgn0039089	beat-IV	42778	-0.467163	3.68821	0.00111027	0.0264794	beaten path IV
FBgn0035954	Doc3	39036	0.678187	4.71856	0.00111564	0.0265513	Dorsocross3
FBgn0040734	Bom065	50207	-1.45255	-0.362762	0.00112935	0.026605	Bomanin 065
FBgn0037563	CG11672	40977	-0.658345	5.13988	0.00112983	0.026605	-
FBgn0036975	CG5618	40241	-0.281158	5.98403	0.00112678	0.026605	-
FBgn0083123	Uhg5	NA	0.375875	7.29969	0.00113208	0.026605	U snoRNA host gene 5
FBgn0066114	GlcAT-I	251900	0.285091	5.05626	0.00113118	0.026605	Glucuronyltransferase I
FBgn0028965	A16	34700	0.281276	5.39017	0.00112071	0.026605	A16
FBgn0262107	asRNA:CR42860	NA	-0.556634	5.31626	0.00113677	0.0266597	antisense RNA:CR42860
FBgn0039833	CG15564	43696	0.706307	1.66622	0.00114311	0.0267527	-
FBgn0053271	CG33271	2768972	-0.59108	5.60768	0.00115568	0.0267696	-
FBgn0264821	asRNA:CR44029	NA	-0.480671	3.62091	0.0011581	0.0267696	antisense RNA:CR44029
FBgn0029922	CG14431	31639	-0.440363	2.86294	0.00115304	0.0267696	-
FBgn0037705	mura	41145	-0.269073	7.90443	0.00115057	0.0267696	murashka
FBgn0037670	Ibf1	41103	0.638557	4.98642	0.00115746	0.0267696	Insulator binding factor 1
FBgn0031356	CG17660	33347	0.271132	6.40416	0.00115509	0.0267696	-
FBgn0032814	CG10366	35258	0.32653	4.5866	0.00116102	0.0267819	-
FBgn0010339	128up	36288	0.230978	6.25367	0.00116769	0.0268808	upstream of RpIII128
FBgn0027080	TyrRS	39829	0.211028	6.86682	0.00117166	0.0269172	Tyrosyl-tRNA synthetase
FBgn0037026	CG3634	40301	0.294399	5.33527	0.00117584	0.0269582	-
FBgn0032514	CG9302	34750	0.363408	6.27318	0.00118582	0.0271317	-
FBgn0082961	snoRNA:Psi28S-3385b	NA	-0.641425	0.558765	0.00119682	0.0273278	snoRNA:Psi28S-3385b
FBgn0264678	lncRNA:CR43963	NA	0.477959	1.75796	0.00120072	0.0273613	long non-coding RNA:CR43963
FBgn0013343	Syx1A	42854	-0.44362	5.16249	0.00120845	0.027482	Syntaxin 1A
FBgn0035886	Jon66Ci	38952	2.14953	-1.27892	0.00121318	0.0275339	Jonah 66Ci
FBgn0030806	CG13001	32684	0.320438	5.92464	0.00121871	0.0276037	-
FBgn0003479	spn-A	43577	0.354622	3.91457	0.00122493	0.0276246	spindle A
FBgn0086680	vvl	38752	0.243111	7.91192	0.00122234	0.0276246	ventral veins lacking
FBgn0014388	sty	38424	0.203244	7.85234	0.001227	0.0276246	sprouty
FBgn0265377	lncRNA:CR44318	NA	-0.624866	1.3804	0.00124518	0.0278169	long non-coding RNA:CR44318
FBgn0033194	Vps13	35693	-0.247234	7.76428	0.00124552	0.0278169	Vacuolar protein sorting 13
FBgn0038742	Arc42	42364	0.292952	5.0308	0.00124092	0.0278169	Arc42
FBgn0024509	Sec13	44437	0.289271	7.05484	0.00124789	0.0278169	Secretory 13
FBgn0041160	comm2	39716	0.268452	6.39499	0.0012413	0.0278169	comm2
FBgn0000121	Arr2	38993	-0.911772	0.313937	0.00127026	0.0278323	Arrestin 2
FBgn0266347	nAChRalpha4	40521	-0.3667	6.00049	0.00127084	0.0278323	nicotinic Acetylcholine Receptor alpha4
FBgn0039777	Jon99Fii	43621	1.31192	3.58549	0.00125494	0.0278323	Jonah 99Fii
FBgn0051460	CG31460	318747	0.353037	3.79234	0.00126957	0.0278323	-
FBgn0033179	p47	35674	0.349136	5.97474	0.00125805	0.0278323	p47
FBgn0037378	PSMG1	40719	0.299299	4.73179	0.00126363	0.0278323	Proteasome assembly chaperone 1
FBgn0259993	lncRNA:CR42491	NA	0.275203	6.19012	0.00126772	0.0278323	long non-coding RNA:CR42491
FBgn0052638	CG32638	318133	0.269445	5.95906	0.0012681	0.0278323	-
FBgn0037719	bocks	41162	0.244233	5.23391	0.00127054	0.0278323	bocksbeutel
FBgn0010651	MFS14	46085	0.271271	7.01096	0.00127458	0.02786	Major Facilitator Superfamily Transporter 14
FBgn0262018	CadN2	35071	-0.507703	4.70112	0.00127962	0.027916	Cadherin-N2
FBgn0265967	lncRNA:CR44754	NA	-0.951347	-0.455214	0.00129037	0.0279302	long non-coding RNA:CR44754
FBgn0038816	Lrrk	42447	-0.363755	5.02357	0.00129049	0.0279302	Leucine-rich repeat kinase
FBgn0033246	ACC	35761	-0.278801	7.009	0.00130226	0.0279302	Acetyl-CoA carboxylase
FBgn0031399	mio	33399	0.441819	4.97281	0.0013026	0.0279302	missing oocyte
FBgn0035462	IntS10	38444	0.306204	3.67653	0.00129951	0.0279302	Integrator 10
FBgn0038128	Ravus	41626	0.300041	3.90519	0.00129387	0.0279302	Ravus
FBgn0027597	CG17712	33356	0.285891	5.22322	0.00128707	0.0279302	-
FBgn0025525	bab2	44254	0.273848	7.60373	0.00129828	0.0279302	bric a brac 2
FBgn0039929	CG11076	43830	0.194781	7.85691	0.00129517	0.0279302	-
FBgn0085391	trv	43362	-0.506384	7.83696	0.00131221	0.0280582	trivet
FBgn0033272	RagC-D	35793	0.21189	5.98903	0.00131355	0.0280582	Ras-related GTP binding C/D
FBgn0053270	CG33270	2768982	-0.599272	7.12442	0.00133062	0.0282532	-
FBgn0028397	Tob	32574	-0.446144	6.36695	0.00133142	0.0282532	Tob
FBgn0003301	rut	32406	-0.253048	5.97543	0.00133272	0.0282532	rutabaga
FBgn0019952	Orct	42891	0.258354	5.90255	0.00133159	0.0282532	Organic cation transporter
FBgn0039886	CG2003	43761	-0.323886	5.67905	0.00133527	0.0282539	-
FBgn0031907	CG5171	34016	0.392843	8.35379	0.00133857	0.0282707	-
FBgn0015714	Cyp6a17	45556	-0.926095	2.49777	0.00136656	0.0283304	Cytochrome P450-6a17
FBgn0266354	CG45002	32688	-0.557381	5.52852	0.00135016	0.0283304	-
FBgn0032783	CG10237	35222	-0.507458	5.42359	0.00135599	0.0283304	-
FBgn0264606	Fife	38337	-0.425019	6.00413	0.00136586	0.0283304	Fife
FBgn0086711	mol	34872	-0.398254	5.36239	0.00134433	0.0283304	moladietz
FBgn0037114	Cpr78E	40408	-0.382308	2.09598	0.00135747	0.0283304	Cuticular protein 78E
FBgn0052451	SPoCk	40495	-0.236745	7.57018	0.00136623	0.0283304	Secretory Pathway Calcium atpase
FBgn0265757	lncRNA:CR44564	NA	0.852925	0.0538132	0.00136304	0.0283304	long non-coding RNA:CR44564
FBgn0019686	lok	35288	0.466496	5.34928	0.00136637	0.0283304	loki
FBgn0032216	Usp14	34387	0.325493	6.39247	0.00134656	0.0283304	Ubiquitin specific protease 14
FBgn0086044	snoRNA:Me28S-U1688	NA	-0.749736	0.4647	0.00136988	0.028345	-
FBgn0035513	Cpr64Ad	38511	-0.708709	7.80981	0.00138041	0.028345	Cuticular protein 64Ad
FBgn0032016	Mettl14	34138	0.511082	4.8202	0.00137908	0.028345	Methyltransferase like 14
FBgn0036761	MED19	39987	0.352308	6.54834	0.00137614	0.028345	Mediator complex subunit 19
FBgn0034858	eIF2Bdelta	37706	0.292124	5.71232	0.0013785	0.028345	eukaryotic translation initiation factor 2B subunit delta
FBgn0264751	Vti1b	42215	0.266918	4.22678	0.00138238	0.028345	Vesicle transport through interaction with t-SNAREs 1b
FBgn0262898	lncRNA:CR43253	NA	-0.995859	-1.19758	0.0013878	0.0283646	long non-coding RNA:CR43253
FBgn0053269	CG33269	2768983	-0.559142	6.11974	0.00139341	0.0283646	-
FBgn0033526	Caf1-105	36107	0.629789	4.271	0.00139132	0.0283646	Chromatin assembly factor 1, p105 subunit
FBgn0038722	Nup58	42342	0.519942	4.13921	0.00138883	0.0283646	Nucleoporin 58kD
FBgn0038810	Srp72	42439	0.237706	6.48104	0.00139828	0.0284123	Signal recognition particle protein 72
FBgn0038852	HHEX	42495	0.324946	4.05358	0.00141526	0.0287057	Hematopoietically expressed homeobox
FBgn0035667	Jon65Ai	38685	1.66932	1.0209	0.00142308	0.0288122	Jonah 65Ai
FBgn0038766	CG4854	42391	0.385947	2.9515	0.0014283	0.028866	-
FBgn0038435	Gyc89Da	42001	-0.579429	1.78102	0.00143564	0.0289106	Guanylyl cyclase at 89Da
FBgn0052066	CG32066	39206	0.24261	6.82919	0.00143457	0.0289106	-
FBgn0032906	RPA2	35364	0.58149	5.07078	0.00143929	0.0289323	Replication protein A2
FBgn0034514	CG13427	37316	0.75909	6.41329	0.00144659	0.0290273	-
FBgn0037074	CG7324	40361	-0.178353	7.24299	0.00146024	0.0290422	-
FBgn0030500	Ndc80	32316	0.854658	3.91635	0.00145751	0.0290422	Ndc80
FBgn0001150	gt	31227	0.591059	3.81847	0.00145926	0.0290422	giant
FBgn0265190	PIG-S	42979	0.303188	4.67223	0.00145622	0.0290422	Phosphatidylinositol glycan anchor biosynthesis class S
FBgn0029818	GAA1	31517	0.275965	5.18331	0.00145799	0.0290422	Glycosylphosphatidylinositol anchor attachment 1
FBgn0266252	lncRNA:CR44947	NA	-0.994359	0.314872	0.00151763	0.0290818	long non-coding RNA:CR44947
FBgn0033308	CG8736	35841	-0.660612	4.1026	0.00149526	0.0290818	-
FBgn0035756	unc-13-4A	38801	-0.541716	5.69924	0.00152393	0.0290818	unc-13-4A
FBgn0037238	CG1090	40551	-0.520386	4.98695	0.00150033	0.0290818	-
FBgn0016070	smg	39034	-0.519347	8.23663	0.00151312	0.0290818	smaug
FBgn0033791	Drl-2	36436	-0.352761	5.87748	0.00151683	0.0290818	Derailed 2
FBgn0035481	CG12605	38468	-0.341141	5.1463	0.00148657	0.0290818	-
FBgn0033244	CG8726	35758	-0.23929	6.34358	0.00153198	0.0290818	-
FBgn0000216	Brd	39620	0.845745	6.44647	0.00152523	0.0290818	Bearded
FBgn0264077	Cnx14D	32620	0.705413	1.37445	0.00151944	0.0290818	Calnexin 14D
FBgn0003254	rib	44855	0.557564	9.28728	0.00151904	0.0290818	ribbon
FBgn0050272	MFS1	246519	0.543777	4.89496	0.00147371	0.0290818	Major Facilitator Superfamily Transporter 1
FBgn0026143	CDC45L	31052	0.474885	4.98408	0.00151382	0.0290818	CDC45L
FBgn0003430	slp1	33607	0.460396	5.87686	0.00149253	0.0290818	sloppy paired 1
FBgn0011474	PR-Set7	41743	0.460064	6.65859	0.00150186	0.0290818	PR/SET domain containing protein 7
FBgn0038741	CG17186	42363	0.421972	2.92067	0.00150327	0.0290818	-
FBgn0029905	Nf-YC	31622	0.39884	5.31744	0.00148523	0.0290818	Nuclear factor Y-box C
FBgn0033569	CG12942	36158	0.380151	4.24711	0.00148151	0.0290818	-
FBgn0003310	S	33281	0.368517	7.0192	0.00148767	0.0290818	Star
FBgn0039233	CG7006	42963	0.332167	5.71899	0.00148138	0.0290818	-
FBgn0015799	Rbf	31027	0.328625	6.73116	0.00152219	0.0290818	Retinoblastoma-family protein
FBgn0025830	IntS8	36886	0.309034	5.42811	0.0015185	0.0290818	Integrator 8
FBgn0028691	Rpn9	42802	0.281383	6.56671	0.0014719	0.0290818	Regulatory particle non-ATPase 9
FBgn0001257	ImpL2	38513	0.266734	8.15217	0.00149903	0.0290818	Ecdysone-inducible gene L2
FBgn0031260	Spp	33227	0.257782	8.18822	0.00153191	0.0290818	Signal peptide peptidase
FBgn0003676	CCT1	42649	0.221804	7.52558	0.00153012	0.0290818	Chaperonin containing TCP1 subunit 1
FBgn0052982	CG32982	34237	0.194988	6.71251	0.00151217	0.0290818	-
FBgn0032986	CG3262	35452	-0.203954	6.74988	0.00154046	0.0291547	-
FBgn0264389	opm	32435	0.308956	5.04762	0.001541	0.0291547	opossum
FBgn0264895	RapGAP1	34032	0.180662	7.80854	0.00155068	0.0292887	Rap GTPase activating protein 1
FBgn0035464	PIG-B	38446	0.414832	6.68471	0.00155555	0.0293315	Phosphatidylinositol glycan anchor biosynthesis class B
FBgn0025682	scf	38145	0.252602	8.51842	0.00156447	0.0294501	supercoiling factor
FBgn0004575	Syn	41247	-0.504965	7.76091	0.00157575	0.0296131	Synapsin
FBgn0031239	CG17075	33191	-0.36751	5.34	0.00158629	0.0296625	-
FBgn0023180	Orc6	36017	0.505136	2.92607	0.00158138	0.0296625	Origin recognition complex subunit 6
FBgn0011656	Mef2	36032	0.249225	8.28342	0.00158522	0.0296625	Myocyte enhancer factor 2
FBgn0262794	CG43175	12798449	-1.08387	1.36584	0.00160186	0.0296868	-
FBgn0267076	asRNA:CR45520	NA	-0.707426	1.27335	0.00159227	0.0296868	antisense RNA:CR45520
FBgn0265808	lncRNA:CR44597	NA	-0.589541	2.14484	0.00160002	0.0296868	long non-coding RNA:CR44597
FBgn0031091	Phf7	33015	0.544886	3.47987	0.00159587	0.0296868	PHD finger protein 7
FBgn0028402	Sin	40325	0.28816	5.60512	0.00160341	0.0296868	Sex-lethal interactor
FBgn0004867	RpS2	34309	0.258029	11.1542	0.00159741	0.0296868	Ribosomal protein S2
FBgn0083049	snoRNA:Psi18S-1377c	NA	-0.892042	-0.0507349	0.0016142	0.0298375	snoRNA:Psi18S-1377c
FBgn0041186	Slbp	43448	0.718785	5.1601	0.00162162	0.0299173	Stem-loop binding protein
FBgn0035951	CG5068	39032	0.224933	5.59847	0.00162383	0.0299173	-
FBgn0015477	Rme-8	35939	-0.3364	6.57927	0.00162796	0.0299309	Receptor mediated endocytosis 8
FBgn0263755	Su(var)3-9	41483	0.520459	5.12951	0.00162988	0.0299309	Suppressor of variegation 3-9
FBgn0041605	cpx	64877	-0.509246	8.39349	0.00163781	0.0299786	complexin
FBgn0020312	Tmtc3	37401	0.236796	6.40136	0.00163721	0.0299786	Transmembrane and tetratricopeptide repeat containing 3
FBgn0036994	CG5199	40265	0.551562	4.17524	0.00164881	0.0301309	-
FBgn0266690	lncRNA:CR45180	NA	-0.717364	0.114628	0.00165376	0.0301397	long non-coding RNA:CR45180
FBgn0003525	stg	43466	0.547262	7.96314	0.00165732	0.0301397	string
FBgn0086357	Sec61alpha	33905	0.23612	10.155	0.00165616	0.0301397	Sec61 alpha subunit
FBgn0004957	por	32818	0.318271	3.50753	0.0016754	0.0304193	porcupine
FBgn0040923	CG11368	50397	-0.637539	2.00623	0.00168314	0.0305106	-
FBgn0266787	lncRNA:CR45252	NA	-0.715351	-0.448128	0.00169505	0.0305299	long non-coding RNA:CR45252
FBgn0051660	smog	33690	-0.508921	5.67814	0.00169246	0.0305299	smog
FBgn0033872	CG6329	36529	-0.404223	7.1489	0.00169352	0.0305299	-
FBgn0037753	CG12947	41201	0.413471	3.74601	0.00169137	0.0305299	-
FBgn0010258	Rbp4	41668	0.846891	0.730109	0.00171	0.0307499	RNA-binding protein 4
FBgn0263380	lncRNA:CR43432	NA	0.495493	7.76172	0.00171405	0.0307736	long non-coding RNA:CR43432
FBgn0038608	WRNexo	42208	0.5361	5.45193	0.00171843	0.0308032	WRN exonuclease
FBgn0033131	CR12842	NA	-0.652014	-0.232809	0.0018103	0.0308363	-
FBgn0266819	asRNA:CR45281	NA	-0.432798	2.69898	0.00179939	0.0308363	antisense RNA:CR45281
FBgn0259108	futsch	5740544	-0.395338	6.00287	0.00179983	0.0308363	futsch
FBgn0001092	Gapdh2	32545	-0.394506	8.92245	0.00177044	0.0308363	Glyceraldehyde 3 phosphate dehydrogenase 2
FBgn0023416	Ac3	35419	-0.372962	5.81677	0.00173165	0.0308363	Adenylate cyclase 3
FBgn0034046	tun	36743	-0.35782	5.99318	0.00180822	0.0308363	tungus
FBgn0287187	mRpS5	NA	-0.277101	5.89529	0.00172449	0.0308363	mitochondrial ribosomal protein S5
FBgn0034261	HPS4	37009	-0.257859	5.91718	0.00180375	0.0308363	Hermansky-Pudlak Syndrome 4
FBgn0033638	CG9005	36243	-0.237132	8.10667	0.00179043	0.0308363	-
FBgn0052255	Gr64f	117477	1.85058	-0.380532	0.00175844	0.0308363	Gustatory receptor 64f
FBgn0001077	ftz	40834	0.984237	3.06059	0.00181341	0.0308363	fushi tarazu
FBgn0032489	CG15480	34723	0.916291	3.6609	0.00175577	0.0308363	-
FBgn0033549	mms4	36136	0.735615	2.50431	0.00176216	0.0308363	Methyl methanesulfonate sensitivity 4
FBgn0027259	Kmn1	32102	0.640818	3.5671	0.00177614	0.0308363	kinetochore Mis12-Ndc80 network component 1
FBgn0027788	Hey	35764	0.475482	3.99334	0.00180988	0.0308363	Hairy/E(spl)-related with YRPW motif
FBgn0038989	CG6937	42662	0.437573	6.23295	0.0017989	0.0308363	-
FBgn0011824	CG4038	37397	0.376519	6.91522	0.00174529	0.0308363	-
FBgn0015379	dod	33111	0.363104	5.44058	0.0017738	0.0308363	dodo
FBgn0035267	CG13921	38222	0.35214	6.50526	0.00179214	0.0308363	-
FBgn0266284	Ns3	31097	0.352123	5.88543	0.00176954	0.0308363	Nucleostemin 3
FBgn0010292	bys	31701	0.348503	6.0394	0.00172828	0.0308363	by S6
FBgn0010422	TfIIS	34883	0.338805	6.36724	0.00173888	0.0308363	RNA polymerase II elongation factor
FBgn0023512	eIF2Bepsilon	31156	0.326684	5.32163	0.00178583	0.0308363	eukaryotic translation initiation factor 2B subunit epsilon
FBgn0004901	Prat	40935	0.323645	6.16448	0.00173474	0.0308363	Phosphoribosylamidotransferase
FBgn0036000	CG3434	39098	0.322128	5.0983	0.00176633	0.0308363	-
FBgn0034176	ste24a	36908	0.308339	6.05915	0.00181334	0.0308363	prenyl protease type I
FBgn0011336	Stt3B	43005	0.298897	8.02447	0.00177058	0.0308363	Catalytic subunit 3B of the oligosaccharyltransferase complex
FBgn0010803	TrpRS	45399	0.265297	6.0188	0.0017825	0.0308363	Tryptophanyl-tRNA synthetase
FBgn0030327	FucT6	32122	0.248049	5.98309	0.00174517	0.0308363	alpha1,6-fucosyltransferase
FBgn0046214	vig2	43016	0.239054	8.13353	0.00175728	0.0308363	vig2
FBgn0030554	CG1434	32377	0.238989	4.45572	0.00177093	0.0308363	-
FBgn0036516	CG7656	39691	0.23024	6.54905	0.00178307	0.0308363	-
FBgn0036919	Grasp65	40177	0.225565	6.82145	0.0018059	0.0308363	Grasp65
FBgn0033915	CG8485	36579	0.211091	7.13815	0.00176149	0.0308363	-
FBgn0038596	CG14312	42195	-0.378654	4.09029	0.00182773	0.0309105	-
FBgn0035498	Fit1	38488	-0.356862	7.01531	0.0018326	0.0309105	Fermitin 1
FBgn0265487	mbl	36945	-0.25938	8.23642	0.00182896	0.0309105	muscleblind
FBgn0003687	Tbp	37476	0.480553	4.67344	0.00182735	0.0309105	TATA binding protein
FBgn0011640	lark	38811	0.358855	8.17609	0.00182138	0.0309105	lark
FBgn0032634	Rpb11	35043	0.355808	4.78197	0.001837	0.0309105	Rpb11
FBgn0005672	spi	35253	0.294381	8.65942	0.00183604	0.0309105	spitz
FBgn0041702	CG15107	59128	0.515667	3.82881	0.00185104	0.0311003	-
FBgn0025832	Fen1	36887	0.597445	4.11815	0.00186551	0.0312966	Flap endonuclease 1
FBgn0026402	NiPp1	44748	0.251369	4.96681	0.0018753	0.0314141	Nuclear inhibitor of Protein phosphatase 1
FBgn0038318	CG6236	41857	0.386505	4.64159	0.00190046	0.0317882	-
FBgn0030521	CtsB1	32341	0.277588	8.20486	0.00190431	0.0318053	Cathepsin B1
FBgn0261065	Cpsf73	42240	0.56909	4.55101	0.00190726	0.0318074	Cleavage and polyadenylation specificity factor 73
FBgn0036036	CG14174	39139	0.404954	4.04621	0.00191176	0.0318354	-
FBgn0003392	shi	45928	-0.29457	8.0755	0.00191823	0.0318795	shibire
FBgn0000147	aurA	41446	0.8361	4.20221	0.00192008	0.0318795	aurora A
FBgn0033607	CG9062	36199	-0.24945	5.6271	0.00192988	0.0319951	-
FBgn0039798	CG11313	43646	-0.907733	0.0906285	0.00193608	0.0320036	-
FBgn0004606	zfh1	43650	0.203367	7.75351	0.00193383	0.0320036	Zn finger homeodomain 1
FBgn0015929	dpa	35679	0.677759	6.5311	0.00195288	0.0321954	disc proliferation abnormal
FBgn0033247	Nup44A	35762	0.390177	4.69768	0.00195912	0.0321954	Nucleoporin at 44A
FBgn0034918	Pym	37780	0.377687	4.20273	0.00195409	0.0321954	Partner of Y14 and Mago
FBgn0031682	CG5828	33742	0.318006	5.25389	0.00195636	0.0321954	-
FBgn0058002	ND-AGGG	8673970	-0.425822	6.25695	0.0019702	0.0323302	NADH dehydrogenase (ubiquinone) AGGG subunit
FBgn0036565	CG5235	39758	0.450136	5.52616	0.00197329	0.0323338	-
FBgn0010504	kermit	46027	0.255021	6.49523	0.0019794	0.0323868	kermit
FBgn0004892	sob	33581	0.351316	5.29178	0.00198519	0.0324344	sister of odd and bowl
FBgn0036639	CG4229	39840	-0.586605	6.38168	0.0019943	0.0324595	-
FBgn0285944	para	32619	-0.552749	6.65169	0.00199372	0.0324595	paralytic
FBgn0286198	LKRSDH	34064	-0.305324	5.76334	0.00199724	0.0324595	Lysine ketoglutarate reductase/saccharopine dehydrogenase
FBgn0039832	CG15563	43695	0.712238	2.03646	0.00199997	0.0324595	-
FBgn0032916	CG9257	35375	0.244099	4.76874	0.00200403	0.0324595	-
FBgn0014011	Rac2	38831	0.194261	6.86501	0.00200258	0.0324595	Rac2
FBgn0036638	CG13033	39839	-0.524388	7.60378	0.00203017	0.0326678	-
FBgn0051436	CG31436	318734	-0.363058	2.79755	0.00203599	0.0326678	-
FBgn0023458	Rbcn-3A	31557	-0.249312	7.41319	0.00203639	0.0326678	Rabconnectin-3A
FBgn0034576	ND-B14.7	37385	-0.205017	6.78257	0.0020372	0.0326678	NADH dehydrogenase (ubiquinone) B14.7 subunit
FBgn0065071	snoRNA:Or-CD10	NA	0.548513	0.845868	0.00203591	0.0326678	-
FBgn0037383	CG2023	40724	0.321102	4.28105	0.00202052	0.0326678	-
FBgn0034643	CG10321	37464	0.31601	6.50483	0.00202327	0.0326678	-
FBgn0053993	CG33993	3885637	0.376408	5.77843	0.00204676	0.0327744	-
FBgn0002869	MtnB	42424	0.774512	2.12351	0.00205957	0.0329327	Metallothionein B
FBgn0038593	Vps39	42192	-0.364679	4.49628	0.0021083	0.0331006	Vacuolar protein sorting 39
FBgn0000253	Cam	36329	-0.343989	9.67854	0.00208695	0.0331006	Calmodulin
FBgn0034451	TBCB	37244	-0.302657	4.6486	0.00209447	0.0331006	tubulin-binding cofactor B
FBgn0053181	CG33181	318916	-0.293101	5.42248	0.00208297	0.0331006	-
FBgn0001316	klar	38067	-0.233655	8.73041	0.00210624	0.0331006	klarsicht
FBgn0040752	Prosap	50225	-0.214101	7.47242	0.00209781	0.0331006	Prosap
FBgn0037405	CG1077	40751	0.481009	2.12931	0.00209771	0.0331006	-
FBgn0020257	Ppa	37602	0.478445	8.15715	0.00208889	0.0331006	Partner of paired
FBgn0036460	CG5114	39624	0.424088	5.37271	0.00208353	0.0331006	-
FBgn0054010	Glyat	3885627	0.307533	3.67447	0.00210789	0.0331006	Glycine N-acyltransferase
FBgn0030996	CG14194	32908	0.240091	6.10071	0.00208157	0.0331006	-
FBgn0033972	Ciao1	36655	0.231457	6.1415	0.002101	0.0331006	Ciao1
FBgn0031818	CG9536	33904	0.225622	5.63519	0.00207998	0.0331006	-
FBgn0017577	Mcm5	41296	0.765434	5.78163	0.002132	0.0333795	Minichromosome maintenance 5
FBgn0020305	dbe	33269	0.320911	5.75038	0.00213153	0.0333795	dribble
FBgn0262869	Gfrl	3346162	-0.462248	5.0485	0.00213995	0.0334575	Glial cell line-derived neurotrophic family receptor-like
FBgn0031835	CG11319	33923	-0.569716	5.54589	0.00214354	0.0334672	-
FBgn0260442	rhea	38978	-0.240723	9.60448	0.00214814	0.0334925	rhea
FBgn0264449	CG43867	31031	-0.210589	7.29346	0.00215492	0.0335518	-
FBgn0004050	z	31230	0.307021	6.38885	0.00215906	0.0335698	zeste
FBgn0020887	Su(z)12	48071	0.27302	6.28373	0.00216282	0.0335818	Su(z)12
FBgn0261545	CG42663	36403	-0.229202	6.69626	0.0021662	0.0335881	-
FBgn0033348	Spt	35889	0.467478	2.468	0.00217904	0.0336943	Spitting Image
FBgn0037980	DCAF12	41460	0.312382	4.46389	0.00217737	0.0336943	DDB1 and CUL4 associated factor 12
FBgn0033769	CG8768	36400	-0.457704	2.14048	0.00219139	0.0337011	-
FBgn0033855	link	36509	0.840341	6.9346	0.00219744	0.0337011	link
FBgn0010278	Ssrp	37767	0.64414	5.77679	0.00218626	0.0337011	Structure specific recognition protein
FBgn0038753	CG4459	42377	0.581282	1.51534	0.00219626	0.0337011	-
FBgn0000524	dx	31589	0.354324	5.90646	0.00219067	0.0337011	deltex
FBgn0034921	DCP1	37790	0.343587	4.5256	0.00219351	0.0337011	Decapping protein 1
FBgn0022338	dnk	42273	0.382221	6.50268	0.00220524	0.0337747	deoxyribonucleoside kinase
FBgn0031299	CG4629	NA	-0.425258	4.5833	0.00221574	0.0338047	-
FBgn0030241	feo	32015	0.840123	5.63506	0.00221621	0.0338047	fascetto
FBgn0031977	baf	34095	0.427136	6.51113	0.00221371	0.0338047	barrier to autointegration factor
FBgn0037574	Coq2	40988	0.316019	3.88225	0.00222647	0.0339153	Coenzyme Q biosynthesis protein 2
FBgn0003459	stwl	39581	0.434086	4.84021	0.00223079	0.0339352	stonewall
FBgn0045800	Uhg1	NA	0.281842	6.83651	0.00223561	0.0339626	U snoRNA host gene 1
FBgn0010314	Cks30A	34250	0.70217	4.99545	0.00224145	0.0340054	Cyclin-dependent kinase subunit 30A
FBgn0085412	kmr	5740131	-0.235698	8.32156	0.00226398	0.034301	kramer
FBgn0250850	rig	37335	-0.380649	4.03446	0.00227078	0.0343117	rigor mortis
FBgn0004567	slp2	33608	0.480002	5.44388	0.0022681	0.0343117	sloppy paired 2
FBgn0035243	CG13926	38192	0.250093	3.97917	0.00227579	0.0343412	-
FBgn0038524	sll	42115	0.296222	5.63827	0.00227921	0.0343468	slalom
FBgn0250874	ttm50	31266	0.169969	6.40986	0.00228323	0.0343613	tiny tim 50
FBgn0033757	muskelin	36386	-0.315569	5.09269	0.00229101	0.0344031	muskelin
FBgn0002941	slou	42547	0.291035	4.60948	0.00229211	0.0344031	slouch
FBgn0035086	CG12851	37993	-0.485296	5.00453	0.00229881	0.0344118	-
FBgn0037262	MED31	40577	0.221535	5.7212	0.00229773	0.0344118	Mediator complex subunit 31
FBgn0044049	Ilp4	39152	0.447395	5.53155	0.0023082	0.0345064	Insulin-like peptide 4
FBgn0040296	Ocho	39621	0.714453	6.82376	0.00231743	0.0345986	Ocho
FBgn0025595	AkhR	33942	-0.650677	2.39545	0.00233817	0.034862	Adipokinetic hormone receptor
FBgn0003741	tra	39849	0.427238	4.5827	0.00234466	0.0349124	transformer
FBgn0261534	l(2)34Fc	34838	-0.803626	5.90935	0.00235948	0.0349385	lethal (2) 34Fc
FBgn0045073	Stim	32556	-0.205914	6.6926	0.00235931	0.0349385	Stromal interaction molecule
FBgn0036811	MED11	40042	0.295871	4.77853	0.00235884	0.0349385	Mediator complex subunit 11
FBgn0034611	MFS16	37427	0.237217	6.52891	0.00236186	0.0349385	Major Facilitator Superfamily Transporter 16
FBgn0035473	mge	38459	0.202714	7.81263	0.00236193	0.0349385	maggie
FBgn0039065	Rad60	42748	0.396123	4.69062	0.00238032	0.0351183	Rad60
FBgn0005648	Pabp2	35788	0.275465	8.15789	0.0023795	0.0351183	Pabp2
FBgn0037783	Npc2c	41233	-0.720393	-0.214555	0.00238607	0.035157	Niemann-Pick type C-2c
FBgn0027329	CCT6	32518	0.238573	7.19837	0.00238987	0.035167	Chaperonin containing TCP1 subunit 6
FBgn0266579	tau	326116	-0.393766	6.55292	0.00239905	0.0352246	tau
FBgn0002948	nod	32107	0.738067	4.22049	0.00240019	0.0352246	no distributive disjunction
FBgn0029148	NHP2	44005	0.257332	7.21928	0.00240317	0.0352246	NHP2
FBgn0032465	Yip1d1	34696	0.232931	5.46768	0.00242031	0.0354297	Yip1 domain-containing 1
FBgn0001180	hb	41032	0.602842	5.93795	0.00242647	0.0354737	hunchback
FBgn0265497	lncRNA:CR44366	NA	-0.51917	0.922329	0.00244892	0.0355433	long non-coding RNA:CR44366
FBgn0038165	Task6	41671	-0.466974	4.4996	0.00245195	0.0355433	TWIK-related acid-sensitive K[+] channel 6
FBgn0027073	Ugt49B1	37420	-0.334192	4.35064	0.0024628	0.0355433	UDP-glycosyltransferase family 49 member B1
FBgn0261556	CG42674	40205	-0.260808	6.26131	0.00245575	0.0355433	-
FBgn0033458	CG18446	36023	0.773393	6.93677	0.00246192	0.0355433	-
FBgn0004107	Cdk2	42453	0.59388	5.53683	0.00245776	0.0355433	Cyclin-dependent kinase 2
FBgn0264950	asRNA:CR44119	NA	0.333999	2.56828	0.00246055	0.0355433	antisense RNA:CR44119
FBgn0030061	CG1785	31810	0.30152	6.46403	0.00244663	0.0355433	-
FBgn0034626	CG10795	37443	0.283019	3.8686	0.00245734	0.0355433	-
FBgn0266711	EloC	37237	0.242118	5.87152	0.00245126	0.0355433	Elongin C
FBgn0024194	rasp	44098	0.425097	3.70994	0.00247864	0.0357261	rasp
FBgn0038173	Adgf-C	41680	-0.653505	0.562981	0.00249085	0.0357779	Adenosine deaminase-related growth factor C
FBgn0034081	CG10731	3772305	-0.289331	2.85455	0.00248571	0.0357779	-
FBgn0034618	CG9485	37435	-0.250902	6.07226	0.00249177	0.0357779	-
FBgn0265634	lncRNA:CR44441	NA	-0.851965	0.0192663	0.00254961	0.0359603	long non-coding RNA:CR44441
FBgn0261553	CG42671	39268	-0.349492	6.33412	0.00251956	0.0359603	-
FBgn0039536	unc80	43324	-0.342467	6.64195	0.00253373	0.0359603	uncoordinated 80
FBgn0005561	sv	43825	-0.275028	5.19378	0.00255239	0.0359603	shaven
FBgn0000721	for	44817	-0.247952	7.84853	0.00254834	0.0359603	foraging
FBgn0020377	Sr-CII	44219	0.796454	4.23376	0.00253508	0.0359603	Scavenger receptor class C, type II
FBgn0038609	Nup43	42209	0.436129	3.63498	0.00252784	0.0359603	Nucleoporin 43kD
FBgn0036314	Sf3a2	39456	0.381565	5.64746	0.00254486	0.0359603	Splicing factor 3a subunit 2
FBgn0004595	pros	41363	0.333659	7.40508	0.00250849	0.0359603	prospero
FBgn0015296	Shc	44052	0.320817	5.42071	0.00253302	0.0359603	SHC-adaptor protein
FBgn0037607	CG8036	41027	0.306875	7.56776	0.00255083	0.0359603	-
FBgn0036987	CG5274	40257	0.281052	4.23614	0.00252754	0.0359603	-
FBgn0034887	St1	37742	0.273665	5.40475	0.00251137	0.0359603	Sulfotransferase 1
FBgn0030878	CG6769	32770	0.244175	5.43465	0.00253308	0.0359603	-
FBgn0051638	CG31638	33910	0.166246	6.39175	0.00253703	0.0359603	-
FBgn0038972	CG7054	42643	-0.26608	5.21566	0.00256233	0.0360102	-
FBgn0038327	Trax	41871	0.368765	4.88512	0.00256095	0.0360102	Translin associated factor X
FBgn0010078	RpL23	37628	-0.17964	10.558	0.00257019	0.0360755	Ribosomal protein L23
FBgn0032883	Rhau	35339	0.263686	5.09615	0.00257741	0.0361319	RHAU helicase
FBgn0267323	lncRNA:CR45759	NA	-0.690971	-0.592778	0.00261665	0.0363201	long non-coding RNA:CR45759
FBgn0051161	CG31161	326123	-0.639671	0.312982	0.00260889	0.0363201	-
FBgn0039075	CG4393	42764	-0.34277	6.27813	0.00261078	0.0363201	-
FBgn0034447	CG7744	37239	0.405324	4.74607	0.00260575	0.0363201	-
FBgn0038057	CG12267	41542	0.321839	4.34657	0.00261363	0.0363201	-
FBgn0032154	mtDNA-helicase	34307	0.289492	4.47909	0.00261132	0.0363201	mitochondrial DNA helicase
FBgn0034083	lbk	36788	0.248654	6.92843	0.00260774	0.0363201	lambik
FBgn0262169	magu	36048	0.20788	4.91471	0.00260733	0.0363201	magu
FBgn0036503	CG13454	39676	0.834936	3.72934	0.00262892	0.0364455	-
FBgn0042627	FASN2	117361	-0.571931	1.91478	0.0026423	0.0365199	Fatty acid synthase 2
FBgn0003091	Pkc53E	48311	-0.439972	5.18554	0.00265991	0.0365199	Protein C kinase 53E
FBgn0261698	SLO2	5740325	-0.394916	4.88976	0.00265779	0.0365199	slowpoke 2
FBgn0032848	nesd	35298	0.794352	4.35709	0.00264774	0.0365199	nessun dorma
FBgn0038390	Rbf2	41941	0.74027	3.79903	0.00264633	0.0365199	Retinoblastoma-family protein 2
FBgn0010398	Lrr47	34449	0.371321	3.59248	0.00266024	0.0365199	Leucine-rich repeat 47
FBgn0038145	Droj2	41646	0.2143	8.36761	0.0026582	0.0365199	DnaJ-like-2
FBgn0013720	pck	31101	0.183409	7.21072	0.00264264	0.0365199	pickel
FBgn0039435	TwdlP	43201	-1.20629	4.87959	0.00266613	0.0365562	TweedleP
FBgn0039801	Npc2h	43649	-0.616131	2.0525	0.00266949	0.0365578	Niemann-Pick type C-2h
FBgn0047095	CG33939	26067037	-0.810583	4.23523	0.0027557	0.0365795	-
FBgn0267613	asRNA:CR45951	NA	-0.787909	0.22324	0.00275069	0.0365795	antisense RNA:CR45951
FBgn0052405	Cpr65Av	318014	-0.648637	6.57304	0.00271466	0.0365795	Cuticular protein 65Av
FBgn0024913	Actbeta	43826	-0.462813	5.56659	0.00272998	0.0365795	Activin-beta
FBgn0263772	CG43689	31353	-0.433444	5.7348	0.00273673	0.0365795	-
FBgn0266346	CngB	37479	-0.405512	3.77506	0.00271907	0.0365795	Cyclic nucleotide-gated ion channel subunit B
FBgn0030174	CG15312	31940	-0.329868	4.54955	0.00275252	0.0365795	-
FBgn0027587	CG7028	38032	-0.315847	6.61619	0.00275072	0.0365795	-
FBgn0023535	arg	46717	-0.302013	4.61968	0.00275103	0.0365795	arginase
FBgn0032752	CG10702	35181	-0.259213	5.39615	0.00275882	0.0365795	-
FBgn0085434	NaCP60E	37981	-0.239178	6.69404	0.00274682	0.0365795	Na channel protein 60E
FBgn0002734	E(spl)mdelta-HLH	43150	0.818472	5.3492	0.00272257	0.0365795	Enhancer of split mdelta, helix-loop-helix
FBgn0260440	spdo	318559	0.626506	5.80276	0.00272023	0.0365795	sanpodo
FBgn0000320	eya	33916	0.388002	5.52766	0.00267943	0.0365795	eyes absent
FBgn0031851	Aatf	33943	0.334505	5.69477	0.00275404	0.0365795	Apoptosis antagonizing transcription factor
FBgn0261791	SNRPG	32636	0.301668	5.89226	0.00270692	0.0365795	Small nuclear ribonucleoprotein G
FBgn0003460	so	35662	0.296518	5.49909	0.00268628	0.0365795	sine oculis
FBgn0038869	Smyd5	42517	0.279409	4.94177	0.00274536	0.0365795	SET and MYND domain containing, class 5
FBgn0036916	Mtr3	40173	0.279307	5.00485	0.0027385	0.0365795	Mtr3
FBgn0003866	tsh	35430	0.276486	8.1416	0.00268859	0.0365795	teashirt
FBgn0031488	Ccdc85	33509	0.263772	5.61536	0.00271979	0.0365795	-
FBgn0268063	ltl	38845	0.229111	5.8599	0.00272311	0.0365795	larval translucida
FBgn0040227	eIF3d1	42789	0.227627	8.35483	0.00267948	0.0365795	eukaryotic translation initiation factor 3 subunit d1
FBgn0020304	drongo	33263	0.215695	7.45771	0.00269367	0.0365795	drongo
FBgn0027660	blot	39939	0.212665	6.36207	0.00273323	0.0365795	bloated tubules
FBgn0037580	DppIII	40996	0.21151	6.40936	0.00269111	0.0365795	Dipeptidyl aminopeptidase III
FBgn0033812	Pex13	36462	0.198034	5.93562	0.00270614	0.0365795	Peroxin 13
FBgn0013732	sced	35564	-0.372782	5.60886	0.00276694	0.036612	scrambled
FBgn0267727	Pen	34338	0.731274	6.1475	0.00277103	0.036612	Pendulin
FBgn0031497	SerRS	33518	0.231811	6.74378	0.00276787	0.036612	Seryl-tRNA synthetase
FBgn0010044	GstD8	48341	-0.858547	1.71954	0.00279591	0.0366398	Glutathione S transferase D8
FBgn0024232	gprs	36862	-0.435507	6.32729	0.0027804	0.0366398	gprs
FBgn0025702	Srpk79D	40461	-0.357215	5.92809	0.00278505	0.0366398	Serine-arginine protein kinase at 79D
FBgn0039358	CG5028	43102	-0.215263	7.61932	0.00279284	0.0366398	-
FBgn0032047	CG13088	34180	0.268031	3.51011	0.00278924	0.0366398	-
FBgn0034914	CG5554	37775	0.227191	7.73901	0.00279318	0.0366398	-
FBgn0032513	CG6565	34749	0.198647	5.40786	0.00279437	0.0366398	-
FBgn0038045	NANS	41528	-0.436914	1.97208	0.00280621	0.0366468	N-acetylneuraminic acid synthase
FBgn0039923	MED26	43816	-0.190191	8.61104	0.0028008	0.0366468	Mediator complex subunit 26
FBgn0031661	Gmd	33716	0.274518	5.48295	0.00280528	0.0366468	GDP-mannose 4,6-dehydratase
FBgn0029976	snz	31704	-0.250857	5.42717	0.00281473	0.0367155	snazarus
FBgn0052683	CG32683	31970	-0.483504	3.37474	0.002829	0.0368186	-
FBgn0261086	Syt14	40544	-0.40469	4.23251	0.00283371	0.0368186	Synaptotagmin 14
FBgn0037327	PEK	40653	-0.311671	6.96879	0.00283001	0.0368186	pancreatic eIF-2alpha kinase
FBgn0031782	WDR79	33865	0.512804	3.71632	0.00283572	0.0368186	WD repeat domain 79
FBgn0024250	brk	31665	0.41934	5.7603	0.00284399	0.0368834	brinker
FBgn0264747	CG44005	5740769	-0.590112	3.65387	0.00285503	0.036925	-
FBgn0032023	CG14274	34145	-0.554424	3.50186	0.00285727	0.036925	-
FBgn0052206	CG32206	40105	-0.435222	4.53105	0.00286189	0.036925	-
FBgn0039464	CG6330	43240	-0.42583	7.49337	0.00285072	0.036925	-
FBgn0052369	CG32369	38873	-0.304424	6.03554	0.00287344	0.036925	-
FBgn0029939	CG9650	31660	0.252411	7.16471	0.00286724	0.036925	-
FBgn0037922	CG14711	41395	0.243774	4.89869	0.00287244	0.036925	-
FBgn0039636	Atg14	43438	0.232085	5.68519	0.00286501	0.036925	Autophagy-related 14
FBgn0000037	mAChR-A	37892	-0.451414	5.51016	0.00289008	0.0370717	muscarinic Acetylcholine Receptor, A-type
FBgn0086603	snoRNA:Or-CD2	NA	-0.42487	2.06964	0.00289144	0.0370717	-
FBgn0027093	ArgRS	32539	0.182629	6.32343	0.0028981	0.0371149	Arginyl-tRNA synthetase
FBgn0034282	Mapmodulin	37043	0.537547	8.26987	0.00290753	0.0371932	Mapmodulin
FBgn0039251	Trf4-2	42983	-0.949624	2.94116	0.00293256	0.0372505	Topoisomerase related function 4-2
FBgn0036599	CG13044	39795	-0.504183	6.41269	0.00293018	0.0372505	-
FBgn0046253	CG3502	37695	-0.404282	2.28365	0.00293895	0.0372505	-
FBgn0042185	MCU	59223	-0.270276	5.7672	0.00294045	0.0372505	Mitochondrial calcium uniporter
FBgn0033742	Nepl10	36366	0.999265	-0.842034	0.00294178	0.0372505	Neprilysin-like 10
FBgn0040477	cid	36495	0.783667	2.85995	0.00292711	0.0372505	centromere identifier
FBgn0036411	Sox21a	39567	0.418973	3.56503	0.00292762	0.0372505	Sox21a
FBgn0028690	Rpn5	40717	0.238285	6.37179	0.00294165	0.0372505	Regulatory particle non-ATPase 5
FBgn0033428	Updo	35986	0.214004	5.89794	0.00292603	0.0372505	Updo
FBgn0032421	crok	34646	0.163406	6.60208	0.00295163	0.0373332	crooked
FBgn0004584	Rrp1	33500	0.705611	5.9272	0.00296602	0.0374666	Recombination repair protein 1
FBgn0037669	Ibf2	41102	0.420223	5.0724	0.00297105	0.0374666	Insulator binding factor 2
FBgn0015550	tap	39935	0.370348	5.71654	0.00297217	0.0374666	target of Poxn
FBgn0005696	DNApol-alpha73	43278	0.638348	3.90099	0.00297723	0.0374885	DNA polymerase alpha 73kD subunit
FBgn0051216	Naam	42348	-0.406041	3.44338	0.00298994	0.0376064	Nicotinamide amidase
FBgn0039711	CG7824	43530	-0.27094	4.10264	0.00300785	0.0377894	-
FBgn0036598	CG4982	39794	-0.981382	3.87109	0.00301161	0.0377945	-
FBgn0035702	CG10147	38733	-0.300176	4.14038	0.00301656	0.0378145	-
FBgn0029820	CG16721	31520	-0.268727	7.3785	0.0030262	0.0378932	-
FBgn0036689	CG7730	39908	-0.611433	2.04886	0.00303922	0.0379575	-
FBgn0039169	Spps	42882	0.294134	4.82185	0.00303872	0.0379575	Sp1-like factor for pairing sensitive-silencing
FBgn0039505	CG5934	43289	0.237061	5.39289	0.00304146	0.0379575	-
FBgn0261403	sxc	35486	-0.216957	8.26467	0.00305826	0.0380407	super sex combs
FBgn0063387	snoRNA:U27:54Eb	NA	0.710621	-0.460825	0.0030569	0.0380407	snoRNA:U27:54Eb
FBgn0038872	Nelf-A	42520	0.280857	6.73134	0.00305793	0.0380407	Negative elongation factor A
FBgn0034092	CG7798	36798	-0.922856	1.54587	0.00309346	0.0380743	-
FBgn0036806	Cyp12c1	40037	-0.691554	1.54768	0.00308947	0.0380743	Cyp12c1
FBgn0042696	NfI	43782	-0.63666	6.18106	0.00309538	0.0380743	Nuclear factor I
FBgn0267035	asRNA:CR45479	NA	-0.500027	2.31649	0.00309554	0.0380743	antisense RNA:CR45479
FBgn0051092	LpR2	43105	-0.435523	6.14181	0.00307659	0.0380743	Lipophorin receptor 2
FBgn0001991	Ca-alpha1D	34950	-0.308951	7.03705	0.00309353	0.0380743	Ca[2+]-channel protein alpha[[1]] subunit D
FBgn0034184	CG9646	36918	-0.217121	6.78135	0.00309696	0.0380743	-
FBgn0003250	Rh4	39887	1.03271	1.08293	0.00310155	0.0380743	Rhodopsin 4
FBgn0015271	Orc5	34794	0.725278	3.65378	0.00307343	0.0380743	Origin recognition complex subunit 5
FBgn0030057	Ppt1	31805	0.295545	4.60658	0.00309867	0.0380743	Palmitoyl-protein thioesterase 1
FBgn0010356	Taf5	47900	0.254814	5.61219	0.00307882	0.0380743	TBP-associated factor 5
FBgn0013762	Cdk5	36727	0.209466	5.07649	0.00309098	0.0380743	Cyclin-dependent kinase 5
FBgn0029898	CG14439	31614	-0.64162	4.00915	0.00311126	0.0381007	-
FBgn0061476	Zwilch	59247	0.717026	2.69434	0.00311385	0.0381007	Zwilch
FBgn0039632	Cul5	43434	0.262742	5.71433	0.0031079	0.0381007	Cullin 5
FBgn0000032	Acph-1	48445	-0.301799	5.39049	0.00312835	0.0381124	Acid phosphatase 1
FBgn0034277	OstDelta	37029	0.291052	7.84761	0.00312702	0.0381124	Oligosaccharide transferase Delta subunit
FBgn0034982	Naa35	37866	0.228541	5.98073	0.00312743	0.0381124	N(alpha)-acetyltransferase 35
FBgn0262139	trh	38065	0.20969	7.06843	0.00312468	0.0381124	trachealess
FBgn0032536	Ance-3	34808	-0.6964	0.450675	0.00314381	0.0382593	Ance-3
FBgn0000412	D1	41095	0.435917	8.28058	0.00314731	0.0382606	D1 chromosomal protein
FBgn0082585	sprt	246397	0.342289	6.31123	0.00315664	0.0383302	sprite
FBgn0030662	CG9220	32497	0.297783	5.54524	0.00315985	0.0383302	-
FBgn0266581	pit	42595	0.391346	6.76461	0.00317628	0.0383641	pitchoune
FBgn0035318	CG9018	38283	0.321782	5.15364	0.00317526	0.0383641	-
FBgn0046687	Tre1	140439	0.227732	6.29972	0.00317082	0.0383641	Trapped in endoderm 1
FBgn0008635	betaCOP	32820	0.200384	7.9242	0.00317032	0.0383641	Coat Protein (coatomer) beta
FBgn0036494	Toll-6	39663	0.350285	7.37903	0.00320359	0.0385698	Toll-6
FBgn0031391	CG11723	33388	0.26708	4.70438	0.00320144	0.0385698	-
FBgn0028686	Rpt3	32047	0.230469	6.80332	0.00320009	0.0385698	Regulatory particle triple-A ATPase 3
FBgn0028704	Nckx30C	45248	-0.478623	7.79997	0.00321937	0.0386772	Nckx30C
FBgn0261549	rdgA	31826	-0.372788	5.40826	0.00321878	0.0386772	retinal degeneration A
FBgn0016794	dos	38321	0.321432	6.14552	0.0032348	0.0388211	daughter of sevenless
FBgn0267337	rn	40879	-0.486674	3.0041	0.00323915	0.0388319	rotund
FBgn0031047	Rcd-1	32966	0.284085	7.12492	0.00324363	0.0388442	Required for cell differentiation 1
FBgn0003071	Pfk	36060	-0.289754	7.37452	0.00324958	0.0388741	Phosphofructokinase
FBgn0001269	inv	36239	0.418933	5.32167	0.00325912	0.0388842	invected
FBgn0036886	CG9300	40128	0.29693	5.8109	0.00325848	0.0388842	-
FBgn0286818	Pdi	NA	0.257783	10.132	0.00326079	0.0388842	Protein disulfide isomerase
FBgn0036937	Ir76b	40198	-0.585803	1.96486	0.00326636	0.0389002	Ionotropic receptor 76b
FBgn0035295	Cnb	38258	0.528789	5.42224	0.00326904	0.0389002	Centrobin
FBgn0284442	Mcm3	31449	0.751747	5.5136	0.00328142	0.0389727	Minichromosome maintenance 3
FBgn0011638	La	35305	0.332825	7.54173	0.00328552	0.0389727	La autoantigen-like
FBgn0031913	CG5958	34022	0.214469	7.4997	0.00328221	0.0389727	-
FBgn0038398	sxe2	41954	-0.596649	0.256011	0.0032948	0.039023	sex-specific enzyme 2
FBgn0022987	qkr54B	36966	-0.371217	4.69404	0.003297	0.039023	quaking related 54B
FBgn0037717	CG8301	41160	-0.356692	4.19045	0.00330016	0.039023	-
FBgn0038975	Nrx-1	42646	-0.40902	6.92181	0.0033468	0.0391004	Neurexin 1
FBgn0031294	IA-2	33277	-0.403255	7.995	0.0033353	0.0391004	IA-2 protein tyrosine phosphatase
FBgn0027279	l(1)G0196	33137	-0.254712	7.43745	0.00334838	0.0391004	lethal (1) G0196
FBgn0260934	par-1	2768852	-0.146131	9.15643	0.00334649	0.0391004	par-1
FBgn0025739	pon	31394	0.669383	5.79918	0.003337	0.0391004	partner of numb
FBgn0004047	Yp3	32339	0.634198	0.331707	0.00334282	0.0391004	Yolk protein 3
FBgn0031252	CG13690	33213	0.628114	4.45207	0.00332119	0.0391004	-
FBgn0027949	msb1l	35254	0.50417	6.27144	0.00334495	0.0391004	msb1l
FBgn0036549	CG10516	39738	0.328319	5.69465	0.00332983	0.0391004	-
FBgn0011655	Med	43725	0.265991	6.45276	0.00333792	0.0391004	Medea
FBgn0014868	Ost48	31849	0.259542	7.49498	0.0033111	0.0391004	Oligosaccharyltransferase 48kD subunit
FBgn0034521	Mgat1	37323	0.225102	5.77174	0.00332706	0.0391004	Mannosyl (alpha-1,3-)-glycoprotein beta-1,2-N-acetylglucosaminyltransferase
FBgn0035538	DopEcR	38539	-0.331367	6.0485	0.00335238	0.0391065	Dopamine/Ecdysteroid receptor
FBgn0053547	Rim	42150	-0.407017	7.34894	0.00336194	0.0391774	Rab3 interacting molecule
FBgn0264753	Rgk1	14462605	-0.317096	5.8573	0.00339253	0.0394521	Rad, Gem/Kir family member 1
FBgn0259998	CG17571	35409	0.76739	2.79381	0.00339111	0.0394521	-
FBgn0030608	Lsd-2	32437	0.212141	7.81478	0.00341666	0.0396918	Lipid storage droplet-2
FBgn0031549	Spindly	33578	0.734987	4.98242	0.00342042	0.0396945	Spindly
FBgn0026086	Adar	31130	-0.199371	7.46391	0.00342798	0.0397413	Adenosine deaminase acting on RNA
FBgn0029834	CG5937	31537	-0.365367	4.65461	0.00343291	0.0397575	-
FBgn0033092	CG9422	35574	0.215732	4.83428	0.00344086	0.0398086	-
FBgn0038326	CG5044	41869	0.1878	5.5623	0.00344703	0.0398391	-
FBgn0026179	siz	40327	0.193063	7.88476	0.00345101	0.0398441	schizo
FBgn0035737	Cpr65Ec	38775	-1.06593	5.29229	0.00346451	0.0398773	Cuticular protein 65Ec
FBgn0027654	jdp	43630	-0.280079	5.8282	0.00346271	0.0398773	jdp
FBgn0002973	numb	34263	0.249642	7.26052	0.00346063	0.0398773	numb
FBgn0032243	Klp31E	34422	-0.223657	5.14298	0.00351045	0.0403236	Kinesin-like protein at 31E
FBgn0031317	Charon	33303	0.329112	4.45494	0.00350869	0.0403236	Charon
FBgn0036332	Cul6	39474	-0.420077	2.43152	0.00352401	0.0404381	Cullin 6
FBgn0001983	wor	34906	0.448668	5.31116	0.00354457	0.0406326	worniu
FBgn0028382	cyp33	36984	0.355292	4.59007	0.00356265	0.0407984	cyclophilin-33
FBgn0266137	Dop1R2	43484	-0.421561	4.12982	0.00356764	0.0408139	Dopamine 1-like receptor 2
FBgn0085479	CG34450	5740775	-0.825093	0.102289	0.00364373	0.0408341	-
FBgn0086663	snoRNA:Psi18S-1275	NA	-0.751128	0.257864	0.00368478	0.0408341	snoRNA:Psi18S-1275
FBgn0034475	Obp56h	37271	-0.704735	4.0558	0.00361514	0.0408341	Odorant-binding protein 56h
FBgn0036594	CG13047	39790	-0.694291	6.21383	0.00362781	0.0408341	-
FBgn0000044	Act57B	37368	-0.480978	12.1686	0.00363274	0.0408341	Actin 57B
FBgn0260764	CG42562	37008	-0.470706	1.62128	0.00364936	0.0408341	-
FBgn0032723	ssp3	35149	-0.390329	5.83568	0.00365823	0.0408341	short spindle 3
FBgn0264542	hwt	32202	-0.374523	5.66108	0.00362054	0.0408341	heavyweight
FBgn0036781	CG13699	40008	-0.373102	4.11209	0.0036193	0.0408341	-
FBgn0286852	naz	NA	-0.354416	4.11454	0.0036658	0.0408341	nazgul
FBgn0038693	unc79	42310	-0.336909	6.43444	0.00368548	0.0408341	uncoordinated 79
FBgn0263995	cpo	45840	-0.301406	8.39396	0.00358263	0.0408341	couch potato
FBgn0030183	CG15309	31949	-0.298268	5.06573	0.00364254	0.0408341	-
FBgn0003231	ref(2)P	35246	-0.271646	7.89794	0.00360674	0.0408341	refractory to sigma P
FBgn0000183	BicD	35051	-0.225803	6.96864	0.00362496	0.0408341	Bicaudal D
FBgn0031776	Pfdn1	33857	-0.200485	5.64916	0.00359187	0.0408341	Prefoldin 1
FBgn0032639	CG18563	35050	0.760485	0.367544	0.00361927	0.0408341	-
FBgn0039731	Sas-6	43555	0.757841	3.06768	0.00359971	0.0408341	Spindle assembly abnormal 6
FBgn0037665	St2	41098	0.627198	1.32786	0.00366003	0.0408341	Sulfotransferase 2
FBgn0039680	Cap-D2	43491	0.560355	5.98956	0.00363058	0.0408341	CAP-D2 condensin subunit
FBgn0013548	l(2)dtl	46326	0.520034	4.36886	0.00368207	0.0408341	lethal-(2)-denticleless
FBgn0037882	CG17187	41351	0.489582	2.95299	0.00365407	0.0408341	-
FBgn0283467	Pol32	34892	0.450208	3.54785	0.00359802	0.0408341	Pol32 polymerase delta subunit
FBgn0035402	Usp5	38375	0.440744	5.49639	0.00360284	0.0408341	Ubiquitin specific protease 5
FBgn0033459	CG12744	36024	0.337601	5.49278	0.00364754	0.0408341	-
FBgn0030320	CG2247	32111	0.30991	5.64339	0.00362491	0.0408341	-
FBgn0053052	Gorab	326245	0.288288	5.11126	0.0036777	0.0408341	Golgin, RAB6 interacting
FBgn0031020	Naa15-16	32934	0.265089	7.04632	0.00367018	0.0408341	N(alpha)-acetyltransferase 15/16
FBgn0038546	CG7379	42140	0.2438	5.98664	0.00368228	0.0408341	-
FBgn0028894	GMF	34963	0.208377	6.38197	0.00367369	0.0408341	Glia maturation factor
FBgn0010265	RpS13	34149	0.195974	10.7307	0.00358951	0.0408341	Ribosomal protein S13
FBgn0029002	miple2	44787	0.191557	8.0925	0.00366077	0.0408341	midkine and pleiotrophin 2
FBgn0038819	Cpr92F	42450	-0.8131	5.56129	0.00370056	0.0409609	Cuticular protein 92F
FBgn0046776	CR14033	NA	-0.686184	2.60559	0.0037098	0.0409825	-
FBgn0039877	Mccc1	43750	0.182338	6.10212	0.00370909	0.0409825	Methylcrotonoyl-CoA carboxylase 1
FBgn0025790	TBPH	37781	0.211928	7.42057	0.00373409	0.0412105	TAR DNA-binding protein-43 homolog
FBgn0000022	ac	30981	0.994024	3.22809	0.00374528	0.0412223	achaete
FBgn0039642	CG11882	43446	0.424959	3.69197	0.00374246	0.0412223	-
FBgn0031657	CG3756	33712	0.284264	4.92467	0.00374615	0.0412223	-
FBgn0065098	RNaseMRP:RNA	NA	0.538203	0.821339	0.00375225	0.0412386	Ribonuclease MRP RNA
FBgn0010313	corto	40616	0.263329	7.85324	0.00375862	0.0412386	corto
FBgn0003275	RpII18	48312	0.257232	5.97468	0.00375562	0.0412386	RNA polymerase II 18kD subunit
FBgn0033807	AQP	36456	-0.44842	1.71682	0.00377918	0.0412864	aquaporin
FBgn0013334	Sap47	41938	-0.370171	8.43218	0.00378243	0.0412864	Synapse-associated protein 47kD
FBgn0041164	armi	38427	-0.351677	2.92978	0.00377079	0.0412864	armitage
FBgn0027506	EDTP	36959	-0.337538	6.77701	0.00380587	0.0412864	Egg-derived tyrosine phosphatase
FBgn0005626	ple	38746	-0.327963	5.80531	0.00379974	0.0412864	pale
FBgn0263355	CG31688	35314	-0.278272	4.1049	0.00380382	0.0412864	-
FBgn0000083	AnxB9	42492	-0.209558	8.7418	0.00378981	0.0412864	Annexin B9
FBgn0029937	CG8300	31658	0.459607	4.25175	0.00380078	0.0412864	-
FBgn0029713	CG11436	31386	0.319575	3.9845	0.00379593	0.0412864	-
FBgn0010269	Dsor1	31872	0.284079	5.18444	0.00379332	0.0412864	Downstream of raf1
FBgn0037242	CG9855	40556	0.208957	5.83981	0.00380699	0.0412864	-
FBgn0020618	Rack1	34070	0.189406	11.084	0.0037851	0.0412864	Receptor of activated protein kinase C 1
FBgn0086917	spok	5740359	-0.720075	1.26894	0.00381513	0.0412951	spookier
FBgn0265935	coro	35596	-0.305223	7.43681	0.00381263	0.0412951	coro
FBgn0261963	mid	33770	0.228922	5.73352	0.00382178	0.0413273	midline
FBgn0037117	CG11248	40411	-0.289164	5.56875	0.00382778	0.0413525	-
FBgn0003130	Poxn	36741	0.365935	3.31479	0.0038346	0.0413865	Pox neuro
FBgn0036486	Msh6	39654	0.685607	4.52875	0.00384451	0.0414141	Msh6
FBgn0267790	rump	41138	0.359404	8.20744	0.00384306	0.0414141	rumpelstiltskin
FBgn0031064	CG12531	32986	-0.439876	5.94593	0.00385023	0.041436	-
FBgn0262483	Rbp	41880	-0.349526	6.92236	0.00386759	0.0415647	RIM-binding protein
FBgn0004863	C15	42544	0.38924	4.53144	0.00386958	0.0415647	C15
FBgn0037067	Cpr78Ca	40352	-0.685485	0.316867	0.00387479	0.0415751	Cuticular protein 78Ca
FBgn0052250	PMP34	38532	0.267201	5.19928	0.00387793	0.0415751	Peroxisomal Membrane Protein 34
FBgn0039665	CG2310	43473	0.194815	6.07412	0.00388454	0.0416063	-
FBgn0051781	lncRNA:CR31781	NA	-0.530442	6.22003	0.00390315	0.0416866	long non-coding RNA:CR31781
FBgn0265966	lncRNA:CR44753	NA	-0.457927	0.273367	0.00390056	0.0416866	long non-coding RNA:CR44753
FBgn0033520	Prx2540-1	246663	0.492972	4.8592	0.00389823	0.0416866	Peroxiredoxin 2540-1
FBgn0027929	NimB1	34813	-0.38449	4.81708	0.00391378	0.0417606	Nimrod B1
FBgn0014861	Mcm2	40973	0.652531	5.61614	0.00392322	0.0418216	Minichromosome maintenance 2
FBgn0031740	CG7239	33809	0.415823	4.68069	0.0039403	0.041964	-
FBgn0263659	lncRNA:CR43650	NA	-0.519816	4.29745	0.00394664	0.0419918	long non-coding RNA:CR43650
FBgn0267119	lncRNA:CR45559	NA	0.463021	2.11271	0.00395172	0.0420062	long non-coding RNA:CR45559
FBgn0031375	erm	326152	0.317959	3.444	0.00396034	0.0420184	earmuff
FBgn0038110	CG8031	41601	0.249854	6.48817	0.00396015	0.0420184	-
FBgn0011476	l(3)neo43	41851	-0.331921	4.05899	0.00396507	0.042029	lethal (3) neo43
FBgn0263112	Mitf	3885647	-0.346964	6.74603	0.00396954	0.0420368	Mitf
FBgn0030613	Rab3-GEF	32442	-0.40459	5.93483	0.0039888	0.0421614	Rab3 GDP-GTP exchange factor
FBgn0047038	ND-13B	39214	0.263361	5.98287	0.00398707	0.0421614	NADH dehydrogenase (ubiquinone) 13 kDa B subunit
FBgn0038752	CG4462	42376	-0.608717	2.41073	0.00400611	0.0421955	-
FBgn0031942	CG7203	34055	-0.560565	5.58245	0.00400702	0.0421955	-
FBgn0040370	CG13375	30976	-0.494033	5.54464	0.00400492	0.0421955	-
FBgn0037384	dgrn	40725	0.269489	4.82384	0.00399708	0.0421955	degringolade
FBgn0034558	Cib2	37363	-0.446849	2.82631	0.00403623	0.0422261	Calcium and integrin binding family member 2
FBgn0263773	fok	44380	-0.190203	7.88997	0.00403289	0.0422261	fledgling of Klp38B
FBgn0086265	psd	33830	0.535036	2.89564	0.00403456	0.0422261	palisade
FBgn0000097	aop	33392	0.387431	8.46859	0.00403821	0.0422261	anterior open
FBgn0260648	Rrp40	319033	0.35858	4.49454	0.00403993	0.0422261	Ribosomal RNA processing 40
FBgn0038964	Nop56	42633	0.344249	8.19629	0.00401427	0.0422261	Nop56
FBgn0285971	prg	34177	0.313119	4.52532	0.00403663	0.0422261	piragua
FBgn0037802	Sirt6	NA	0.311908	3.90883	0.00403198	0.0422261	Sirtuin 6
FBgn0032668	CG17681	35086	-0.875755	-0.0458792	0.00407186	0.0422658	-
FBgn0010113	hdc	43604	-0.305646	7.78342	0.0040715	0.0422658	headcase
FBgn0266801	CG45263	50003	-0.278223	6.00591	0.00405617	0.0422658	-
FBgn0004369	Ptp99A	43469	-0.205859	7.4131	0.00407377	0.0422658	Protein tyrosine phosphatase 99A
FBgn0053099	CG33099	326254	0.550006	6.24106	0.00406249	0.0422658	-
FBgn0036752	Adgf-A	39976	0.263526	6.93267	0.00406681	0.0422658	Adenosine deaminase-related growth factor A
FBgn0262937	Rabex-5	38144	0.256862	4.936	0.00405763	0.0422658	Rabaptin-5-associated exchange factor for Rab5
FBgn0039212	Syx18	42933	0.243203	5.45984	0.00404825	0.0422658	Syntaxin 18
FBgn0003507	srp	41944	0.310019	6.93621	0.00408092	0.0423011	serpent
FBgn0039234	Nct	42964	0.165087	6.72392	0.00409165	0.0423733	Nicastrin
FBgn0032143	CG4017	34296	-0.597984	2.08717	0.00409653	0.0423848	-
FBgn0030025	CG2147	31759	0.329348	3.8897	0.00410792	0.0424246	-
FBgn0036381	CG8745	39530	0.254527	7.68583	0.00410706	0.0424246	-
FBgn0039319	CG13659	43059	-0.647956	2.46541	0.00411453	0.042454	-
FBgn0032151	nAChRalpha6	34304	-0.433865	7.05978	0.00412631	0.0425023	nicotinic Acetylcholine Receptor alpha6
FBgn0032701	CG10341	35125	0.361996	5.62871	0.00413654	0.0425023	-
FBgn0038395	CG10407	41949	0.33295	3.80669	0.00413407	0.0425023	-
FBgn0033929	Tfb1	36598	0.217856	6.39407	0.00413037	0.0425023	Transcription factor B1
FBgn0026261	bonsai	37587	0.194165	6.18452	0.0041381	0.0425023	bonsai
FBgn0065066	snoRNA:Me28S-A2564	NA	-1.03619	-0.924238	0.00414343	0.0425052	-
FBgn0034704	CG6758	37532	0.354233	4.61718	0.0041497	0.0425052	-
FBgn0266671	Sec6	37142	0.274261	4.93518	0.00414936	0.0425052	Secretory 6
FBgn0036602	CG13042	39798	-0.700799	2.42822	0.00418318	0.0427636	-
FBgn0085371	CG34342	5740152	-0.569617	1.0918	0.00419012	0.0427636	-
FBgn0036448	mop	39610	-0.227893	6.32642	0.00418679	0.0427636	myopic
FBgn0033948	CG12863	36623	0.289268	3.53831	0.00418989	0.0427636	-
FBgn0032408	CG6712	34631	0.36549	5.67474	0.00419619	0.0427867	-
FBgn0040066	wds	53428	0.438264	6.47213	0.00422512	0.0429649	will die slowly
FBgn0030789	Rrp45	32665	0.398161	4.38759	0.0042219	0.0429649	Rrp45
FBgn0027493	AdSS	NA	0.168296	8.14491	0.00422003	0.0429649	Adenylosuccinate Synthetase
FBgn0035554	CG13721	38556	-0.87973	2.88928	0.00425812	0.0429956	-
FBgn0019985	mGluR	43838	-0.556426	5.91858	0.00424359	0.0429956	metabotropic Glutamate Receptor
FBgn0263257	Cngl	32468	-0.51017	6.18486	0.00424696	0.0429956	Cyclic nucleotide-gated ion channel-like
FBgn0261836	Msp300	3771968	-0.368132	9.12094	0.00423768	0.0429956	Muscle-specific protein 300 kDa
FBgn0039925	Kif3C	43820	-0.334011	2.23594	0.00425906	0.0429956	Kinesin family member 3C
FBgn0259224	CG42324	38430	-0.321325	5.22954	0.00426634	0.0429956	-
FBgn0029831	CG5966	31532	-0.308888	4.65243	0.00425165	0.0429956	-
FBgn0259234	Camta	35974	-0.24995	6.29192	0.00426481	0.0429956	Calmodulin-binding transcription activator
FBgn0029911	CG14435	31628	-0.202699	5.4645	0.00425146	0.0429956	-
FBgn0032692	IFT46	35114	0.452258	1.37966	0.00425992	0.0429956	Intraflagellar transport 46
FBgn0267953	lncRNA:CR46233	NA	-1.0053	0.203898	0.00428223	0.0431172	long non-coding RNA:CR46233
FBgn0040236	c11.1	53436	-0.22546	5.1985	0.0042918	0.0431421	c11.1
FBgn0003042	Pc	40358	0.246429	5.18023	0.00429619	0.0431421	Polycomb
FBgn0038704	CG5316	42322	0.198729	6.08407	0.00429493	0.0431421	-
FBgn0020642	Lcp65Ac	38708	-0.814339	6.89044	0.00434845	0.0431591	Lcp65Ac
FBgn0263088	lncRNA:CR43356	NA	-0.682136	-0.654384	0.00437971	0.0431591	long non-coding RNA:CR43356
FBgn0040817	CG14132	50290	-0.569606	3.47891	0.00433075	0.0431591	-
FBgn0261611	CG42700	36330	-0.491394	2.89021	0.00430925	0.0431591	-
FBgn0050419	CG30419	37879	-0.374219	5.73651	0.00432946	0.0431591	-
FBgn0039038	CG6688	42716	-0.369587	2.83666	0.00436242	0.0431591	-
FBgn0085390	Dgk	35738	-0.304852	6.36139	0.00432929	0.0431591	Diacyl glycerol kinase
FBgn0051156	CG31156	42669	-0.295741	5.23446	0.00432071	0.0431591	-
FBgn0036024	CG18180	39125	2.46091	0.202741	0.00430702	0.0431591	-
FBgn0024920	Ts	33499	0.377581	4.46755	0.00434188	0.0431591	Thymidylate synthase
FBgn0039110	RanBP3	42804	0.373099	5.79114	0.0043427	0.0431591	Ran binding protein 3
FBgn0039563	CG4951	43355	0.363837	4.18339	0.00436749	0.0431591	-
FBgn0034425	CG11906	37209	0.305968	4.53144	0.00438224	0.0431591	-
FBgn0003512	Sry-delta	43572	0.305019	5.46905	0.00433947	0.0431591	Serendipity delta
FBgn0039562	Gp93	43354	0.287476	9.13899	0.00437662	0.0431591	Glycoprotein 93
FBgn0032516	Ing5	34752	0.285157	5.29324	0.0043177	0.0431591	Inhibitor of growth family member 5
FBgn0035767	Cln7	38813	0.272235	6.25655	0.00436144	0.0431591	Cln7
FBgn0041604	dlp	39596	0.24091	7.4341	0.00435548	0.0431591	dally-like
FBgn0036813	Atg3	40044	0.231122	6.025	0.00437356	0.0431591	Autophagy-related 3
FBgn0003744	trc	40165	0.197601	6.46744	0.00432448	0.0431591	tricornered
FBgn0034058	Pex11	36758	0.192698	4.89313	0.00436763	0.0431591	Peroxin 11
FBgn0050394	CG30394	37437	0.186362	5.73172	0.00435951	0.0431591	-
FBgn0022710	Ac13E	32485	-0.23856	4.99948	0.00439104	0.043208	Adenylyl cyclase 13E
FBgn0004034	y	NA	-0.725903	4.46537	0.00442489	0.0434881	yellow
FBgn0002917	na	45338	-0.248963	6.16521	0.00442723	0.0434881	narrow abdomen
FBgn0015838	Vang	35922	0.191173	7.27644	0.00443244	0.0435013	Van Gogh
FBgn0000560	eg	40428	0.51968	1.77602	0.00443989	0.0435365	eagle
FBgn0063373	snoRNA:snR38:54Ec	NA	0.610295	-0.0969424	0.00444605	0.0435589	snoRNA:snR38:54Ec
FBgn0266315	lncRNA:CR44980	NA	1.21385	-1.11549	0.00446472	0.0436925	long non-coding RNA:CR44980
FBgn0033210	U2A	35713	0.471422	4.5955	0.00447041	0.0436925	U2A
FBgn0038834	RpS30	42470	0.153549	10.1169	0.00447133	0.0436925	Ribosomal protein S30
FBgn0038343	Trissin	41890	-0.986867	-0.657026	0.0044858	0.0437882	Trissin
FBgn0025628	CG4199	31174	-0.274377	6.58644	0.0044917	0.0437882	-
FBgn0031878	sip2	33979	0.784759	5.40969	0.0044928	0.0437882	septin interacting protein 2
FBgn0037138	P5CDh1	40434	-0.320071	6.58144	0.00450379	0.0438574	delta-1-Pyrroline-5-carboxylate dehydrogenase 1
FBgn0262737	mub	40436	-0.208936	7.47653	0.00452015	0.0439407	mushroom-body expressed
FBgn0030955	CG6891	32865	0.283039	7.34979	0.00451763	0.0439407	-
FBgn0030289	GCS1	32073	0.285608	5.70668	0.00453778	0.0440558	Glucosidase 1
FBgn0033784	SCCRO3	36426	0.216317	5.83918	0.00453982	0.0440558	Squamous cell carcinoma-related oncogene 3
FBgn0263248	CG43391	12798202	-0.500515	5.69168	0.00458132	0.0440734	-
FBgn0052600	dpr8	32387	-0.438286	4.67079	0.00456935	0.0440734	defective proboscis extension response 8
FBgn0003435	sm	37254	-0.270219	8.32861	0.00460025	0.0440734	smooth
FBgn0037979	GCC185	41459	-0.262761	5.67856	0.00458998	0.0440734	GRIP and coiled-coil domain containing 185 kDa
FBgn0004648	svr	30998	-0.251204	7.55871	0.00456947	0.0440734	silver
FBgn0003475	spir	45931	-0.24432	6.81252	0.00460036	0.0440734	spire
FBgn0025866	CalpB	39165	-0.217599	6.54509	0.00458171	0.0440734	Calpain-B
FBgn0259876	Cap-G	36440	0.551377	6.61649	0.0045996	0.0440734	Chromosome associated protein G
FBgn0032390	dgt2	34610	0.486154	4.39069	0.00457519	0.0440734	dim gamma-tubulin 2
FBgn0051125	CG31125	318599	0.474619	3.20527	0.00458677	0.0440734	-
FBgn0265345	lncRNA:CR44299	NA	0.449406	2.05041	0.00457055	0.0440734	long non-coding RNA:CR44299
FBgn0034422	CG7137	37204	0.389795	5.31268	0.00454697	0.0440734	-
FBgn0032298	CG6724	34488	0.321318	5.82895	0.00457963	0.0440734	-
FBgn0041156	exex	38884	0.283239	5.16137	0.00457416	0.0440734	extra-extra
FBgn0034013	unc-5	36703	0.238605	7.71999	0.00455574	0.0440734	unc-5
FBgn0035293	CG5687	38255	-0.45388	3.94766	0.00461229	0.0441501	-
FBgn0050183	CG30183	37749	0.480227	5.61656	0.00462107	0.0441966	-
FBgn0053258	CG33258	3885664	1.17288	-1.0253	0.00463186	0.0442246	-
FBgn0034065	Rrp42	36766	0.36735	4.08426	0.00462915	0.0442246	Rrp42
FBgn0063449	Uhg2	NA	0.29551	5.84335	0.00464229	0.0442492	U snoRNA host gene 2
FBgn0038055	trus	41540	0.206077	4.79412	0.00464195	0.0442492	toys are us
FBgn0029800	lin-52	31499	0.312319	4.61211	0.00465617	0.0443439	lin-52
FBgn0030897	Frq1	32797	-0.452014	7.10632	0.00466064	0.0443489	Frequenin 1
FBgn0053278	CG33278	2768946	-0.774515	-1.04395	0.00467815	0.0443658	-
FBgn0033949	Had2	36624	-0.498343	1.38828	0.00467123	0.0443658	beta Hydroxy acid dehydrogenase 2
FBgn0038880	SIFaR	42530	-0.380963	3.96698	0.00466843	0.0443658	SIFamide receptor
FBgn0000157	Dll	37973	0.260836	4.96287	0.00468212	0.0443658	Distal-less
FBgn0013997	Nrx-IV	39387	0.1703	7.95361	0.00467872	0.0443658	Neurexin IV
FBgn0035204	CG2277	38148	0.200478	5.80834	0.00469587	0.0444587	-
FBgn0004643	Zw10	NA	0.348963	5.21562	0.00471901	0.0446403	Zeste-white 10
FBgn0030659	CG9215	32494	0.301181	4.37364	0.00472546	0.0446637	-
FBgn0264384	lncRNA:CR43836	NA	-0.546195	0.827287	0.00474756	0.0447479	long non-coding RNA:CR43836
FBgn0028496	CG30116	37126	-0.299711	6.20788	0.00474596	0.0447479	-
FBgn0034314	nopo	37083	0.56575	2.99888	0.00475027	0.0447479	no poles
FBgn0034540	Lrt	37342	0.214876	5.65171	0.00474052	0.0447479	Leucine-rich tendon-specific protein
FBgn0038578	MED17	42175	0.367476	4.56908	0.00476181	0.0448191	Mediator complex subunit 17
FBgn0037726	CG9492	41171	-0.49569	2.58711	0.0047659	0.0448202	-
FBgn0036580	PDCD-5	39776	0.247741	4.8916	0.00481424	0.045237	Programmed Cell Death 5
FBgn0036183	CG6083	39305	-0.892935	0.735495	0.00482633	0.0452408	-
FBgn0031424	VGlut	33427	-0.462426	7.11598	0.00483072	0.0452408	Vesicular glutamate transporter
FBgn0035768	CG14834	38814	0.382357	2.02092	0.00482866	0.0452408	-
FBgn0004838	Hrb27C	33968	0.268499	9.71592	0.00481979	0.0452408	Heterogeneous nuclear ribonucleoprotein at 27C
FBgn0004777	Ccp84Ag	40819	-0.514724	7.17244	0.00483576	0.0452504	Ccp84Ag
FBgn0264598	PsGEF	31224	-0.283597	6.13349	0.0048474	0.0452628	Protostome-specific GEF
FBgn0052602	Muc12Ea	32384	0.40714	0.733587	0.0048527	0.0452628	Mucin 12Ea
FBgn0261881	l(2)35Be	34874	0.351679	3.30639	0.00484556	0.0452628	lethal (2) 35Be
FBgn0038166	CG9588	41672	0.253255	5.11917	0.00485318	0.0452628	-
FBgn0000422	Ddc	35190	-0.579271	5.79285	0.00488873	0.0455189	Dopa decarboxylase
FBgn0263593	Lpin	35790	-0.152788	6.66762	0.00488783	0.0455189	Lipin
FBgn0263830	CG40486	3355162	-0.77977	1.37088	0.00490635	0.0456282	-
FBgn0261800	LanB1	34068	0.169316	9.52415	0.00490857	0.0456282	LanB1
FBgn0028490	CG31705	34577	-0.342474	5.96233	0.00492176	0.0457131	-
FBgn0034315	CG5721	37084	0.211178	5.76891	0.00494197	0.0458629	-
FBgn0267798	lncRNA:CR46123	NA	-0.523454	1.99877	0.00495351	0.0458709	long non-coding RNA:CR46123
FBgn0266084	Fhos	39004	-0.3339	7.37167	0.00495187	0.0458709	Formin homology 2 domain containing
FBgn0003165	pum	41094	-0.20247	7.93805	0.00495505	0.0458709	pumilio
FBgn0013348	TpnC41C	35473	-0.769506	2.31807	0.00501121	0.0460971	Troponin C at 41C
FBgn0259214	PMCA	43787	-0.286557	9.34171	0.00501224	0.0460971	plasma membrane calcium ATPase
FBgn0051992	gw	43808	-0.142174	9.33807	0.00499286	0.0460971	gawky
FBgn0001086	fzy	34968	0.664261	6.46326	0.0050087	0.0460971	fizzy
FBgn0053124	CG33124	318891	0.461028	4.50718	0.00500393	0.0460971	-
FBgn0261109	mrn	39688	0.369752	4.07696	0.00501072	0.0460971	marionette
FBgn0032858	CG10949	35310	0.361416	3.88286	0.00500406	0.0460971	-
FBgn0008646	E5	45396	0.31681	3.51287	0.00500385	0.0460971	E5
FBgn0000384	cta	3355131	-0.210277	6.42772	0.00502103	0.0461402	concertina
FBgn0003964	usp	31165	0.188513	5.51363	0.00502774	0.0461641	ultraspiracle
FBgn0085320	CG34291	5740331	-0.711969	6.50929	0.00505299	0.0462869	-
FBgn0037151	CG7130	40450	0.588711	2.20522	0.00505218	0.0462869	-
FBgn0036258	eIF3l	39386	0.229666	7.89149	0.00505344	0.0462869	eukaryotic translation initiation factor 3 subunit l
FBgn0265629	CG44437	19835393	-0.468	1.25299	0.00505804	0.0462914	-
FBgn0061515	endos	39554	0.232052	7.01517	0.00506356	0.0463042	endosulfine
FBgn0053505	U3-55K	3346176	0.318124	5.00525	0.00507526	0.0463736	U3 small nuclear riboprotein factor 55K
FBgn0031769	CG9135	33850	0.494114	7.60562	0.00508492	0.0464241	-
FBgn0024963	GluClalpha	42350	-0.404996	7.03314	0.005101	0.0464955	GluClalpha
FBgn0026319	Traf4	33638	0.52206	7.54552	0.00510058	0.0464955	TNF-receptor-associated factor 4
FBgn0082926	snoRNA:Me28S-U1848	NA	0.794982	-0.0549611	0.00513332	0.046626	snoRNA:Me28S-U1848
FBgn0005655	PCNA	37290	0.506571	6.6611	0.00513106	0.046626	Proliferating cell nuclear antigen
FBgn0001612	Grip91	48481	0.393165	4.05414	0.00513602	0.046626	Gamma-tubulin ring protein 91
FBgn0000543	ecd	38291	0.279126	5.21518	0.00512677	0.046626	ecdysoneless
FBgn0035849	ERR	38912	0.193578	5.99647	0.00512705	0.046626	estrogen-related receptor
FBgn0037108	Alg11	40402	0.181081	6.69663	0.00514307	0.0466524	ALG11, alpha-1,2-mannosyltransferase
FBgn0025716	Bap55	36956	0.450583	5.79081	0.00515009	0.0466784	Brahma associated protein 55kD
FBgn0034201	CG17290	36938	-0.824485	7.69374	0.0051562	0.0466962	-
FBgn0030791	CG9132	2768881	-0.192746	6.40503	0.00516278	0.0467182	-
FBgn0265937	asRNA:CR44724	NA	-0.407369	1.18632	0.00517464	0.0467863	antisense RNA:CR44724
FBgn0038046	CG5641	41529	0.376806	5.94092	0.00517862	0.0467863	-
FBgn0000303	ChAT	NA	-0.37441	5.30943	0.0051932	0.0467871	Choline acetyltransferase
FBgn0038922	Idh3b	42586	-0.150447	7.02492	0.00520781	0.0467871	Isocitrate dehydrogenase 3b
FBgn0260959	MCPH1	36272	0.445285	5.68265	0.00520611	0.0467871	Microcephalin
FBgn0015618	Cdk8	39157	0.381713	3.35937	0.00519333	0.0467871	Cyclin-dependent kinase 8
FBgn0030434	Brms1	32243	0.316072	5.76865	0.00520776	0.0467871	BRMS1
FBgn0025678	CaBP1	34976	0.251516	8.26864	0.00520639	0.0467871	calcium-binding protein 1
FBgn0040294	POSH	36990	0.202478	5.12122	0.00518561	0.0467871	Plenty of SH3s
FBgn0022700	Cht4	49815	-0.870061	0.532344	0.0052298	0.0469242	Chitinase 4
FBgn0259246	brp	35977	-0.413514	7.8735	0.00524511	0.0469242	bruchpilot
FBgn0003093	Pkc98E	43428	-0.291752	7.62406	0.0052397	0.0469242	Protein C kinase 98E
FBgn0262117	IntS3	3355010	-0.169332	6.97039	0.00524807	0.0469242	Integrator 3
FBgn0011020	Sas-4	40859	0.603077	4.62877	0.00523462	0.0469242	Spindle assembly abnormal 4
FBgn0038307	mRpS10	41838	0.238038	5.87109	0.00524471	0.0469242	mitochondrial ribosomal protein S10
FBgn0270928	VAChT	42795	-0.402364	6.94011	0.00527586	0.0471061	Vesicular acetylcholine transporter
FBgn0016756	Usp47	38644	-0.223586	7.94369	0.00527679	0.0471061	Ubiquitin specific protease 47
FBgn0032798	CG10132	35239	-0.294882	6.34273	0.00528633	0.0471165	-
FBgn0039407	CG14544	43170	0.336081	3.28513	0.00528393	0.0471165	-
FBgn0083228	Frq2	32799	-0.332825	5.85936	0.00530597	0.0472168	Frequenin 2
FBgn0015561	unpg	35942	0.401416	3.27656	0.00530245	0.0472168	unplugged
FBgn0067317	Cby	42574	0.584088	0.448217	0.00531563	0.0472655	Chibby
FBgn0033729	Cpr49Af	36352	-1.22833	3.83169	0.00532804	0.0473176	Cuticular protein 49Af
FBgn0031437	Arpc5	33444	0.256967	5.87052	0.0053299	0.0473176	Actin-related protein 2/3 complex, subunit 5
FBgn0032444	CCT4	34674	0.20535	7.39494	0.00533474	0.0473232	Chaperonin containing TCP1 subunit 4
FBgn0039380	CG5890	43126	-0.50824	5.03442	0.00534879	0.0473359	-
FBgn0034054	CG8366	36754	0.436053	3.87634	0.0053416	0.0473359	-
FBgn0039450	Yif1	43217	0.180158	6.2552	0.0053463	0.0473359	Yip1d-interacting factor 1
FBgn0031811	CG13982	33895	-0.567402	0.751434	0.00537932	0.0474609	-
FBgn0054038	CG34038	3885596	-0.518856	4.1762	0.00537836	0.0474609	-
FBgn0083124	Uhg4	NA	0.29342	6.18419	0.00538301	0.0474609	U snoRNA host gene 4
FBgn0025186	ari-2	37542	0.289327	6.8323	0.00537884	0.0474609	ariadne 2
FBgn0036685	CG6664	39903	0.192703	5.94508	0.00538399	0.0474609	-
FBgn0264502	CG43901	32024	-0.309251	5.67904	0.0053969	0.0475174	-
FBgn0023213	eIF4G1	43839	-0.173608	9.49207	0.00539884	0.0475174	eukaryotic translation initiation factor 4G1
FBgn0031664	CG8892	33719	0.368373	4.88473	0.00541271	0.0475328	-
FBgn0033449	CG1663	36012	0.357444	3.43014	0.00540687	0.0475328	-
FBgn0036988	CG5262	40258	0.258475	4.74209	0.00541326	0.0475328	-
FBgn0039705	Atg16	326115	-0.20179	5.72694	0.00541788	0.0475363	Autophagy-related 16
FBgn0031060	CG14231	32982	0.261124	4.097	0.00543354	0.0475999	-
FBgn0000181	bic	45827	0.17366	9.59346	0.00543359	0.0475999	bicaudal
FBgn0034770	Obp58d	37609	-1.00899	-0.704555	0.00544704	0.0476196	Odorant-binding protein 58d
FBgn0267029	lncRNA:CR45473	NA	-0.478066	1.37589	0.00546163	0.0476196	long non-coding RNA:CR45473
FBgn0085446	CG34417	31591	-0.273778	7.98797	0.00547452	0.0476196	-
FBgn0035989	Tat	39086	-0.256309	6.74845	0.00546732	0.0476196	alpha-tubulin acetylase
FBgn0026199	myo	43811	-0.254602	6.62851	0.0054898	0.0476196	myoglianin
FBgn0010382	CycE	34924	0.509341	6.66358	0.00549083	0.0476196	Cyclin E
FBgn0035829	HP4	38887	0.404634	5.67184	0.00548744	0.0476196	Heterochromatin protein 4
FBgn0015621	Clp	33259	0.357131	3.42909	0.00545702	0.0476196	Clipper
FBgn0039828	CG1542	43691	0.348921	6.3142	0.00546551	0.0476196	-
FBgn0267821	da	34413	0.301597	7.07578	0.00547442	0.0476196	daughterless
FBgn0022985	qkr58E-2	37562	0.240395	6.49035	0.005484	0.0476196	quaking related 58E-2
FBgn0034408	sano	37185	0.235989	6.80342	0.00548874	0.0476196	serrano
FBgn0034265	Snx16	37015	0.192723	5.00246	0.00546359	0.0476196	Sorting nexin 16
FBgn0036235	CG6938	39362	-0.830939	0.68537	0.00553774	0.0479375	-
FBgn0004244	Rdl	39054	-0.426727	7.37621	0.00554026	0.0479375	Resistant to dieldrin
FBgn0039139	Mettl3	42844	0.483085	3.85948	0.00553576	0.0479375	Methyltransferase like 3
FBgn0036390	CG13738	39541	-0.488852	8.45618	0.00554487	0.0479406	-
FBgn0259243	Pka-R1	40305	-0.283057	7.24077	0.00555175	0.0479632	Protein kinase, cAMP-dependent, regulatory subunit type 1
FBgn0032030	Wdr82	34153	0.276936	5.34328	0.00557369	0.048079	WD repeat domain 82
FBgn0284257	Ttd14	37119	0.161741	7.59458	0.00557044	0.048079	TRPL translocation defect 14
FBgn0037427	Osi17	40774	0.332633	4.75794	0.0055918	0.0481982	Osiris 17
FBgn0265778	PDZ-GEF	33881	0.17598	7.31213	0.00561726	0.0483806	PDZ domain-containing guanine nucleotide exchange factor
FBgn0263456	nwk	39052	-0.339628	7.12795	0.00562538	0.0484135	nervous wreck
FBgn0266303	asRNA:CR44968	NA	-0.538834	1.14256	0.00562971	0.0484138	antisense RNA:CR44968
FBgn0038181	CG9297	41688	-0.71438	6.96812	0.0056644	0.0484332	-
FBgn0266492	SclB	19834948	-0.647297	2.91651	0.00566306	0.0484332	Sarcolamban B
FBgn0034745	CG4329	37582	-0.552882	0.822218	0.00565324	0.0484332	-
FBgn0039897	CG1674	43780	-0.471567	8.26186	0.00567286	0.0484332	-
FBgn0002561	l(1)sc	30983	0.801935	5.0293	0.005675	0.0484332	lethal of scute
FBgn0032082	CG18088	34219	0.554239	4.87791	0.00566326	0.0484332	-
FBgn0050383	CG30383	246583	0.549463	2.98804	0.00564544	0.0484332	-
FBgn0032244	RfC3	34423	0.447333	3.58967	0.0056511	0.0484332	Replication factor C subunit 3
FBgn0033367	PPO2	35910	0.356832	7.91929	0.0056668	0.0484332	Prophenoloxidase 2
FBgn0037609	CG9773	41029	0.21176	4.91333	0.00567393	0.0484332	-
FBgn0035346	CG1146	38313	-0.278043	5.15021	0.00568607	0.0484543	-
FBgn0051390	MED7	41288	0.257036	4.81357	0.00568299	0.0484543	Mediator complex subunit 7
FBgn0013467	igl	36681	-0.51342	7.34105	0.00569096	0.0484593	igloo
FBgn0086906	sls	44013	-0.448878	9.27502	0.0057153	0.0486102	sallimus
FBgn0261090	Sytbeta	39630	-0.431222	5.40597	0.00571732	0.0486102	Synaptotagmin beta
FBgn0032857	CG10947	35309	-0.455611	4.16143	0.00573585	0.0486942	-
FBgn0262801	twr	40815	0.183735	7.19872	0.00573574	0.0486942	twisted bristles roughened eye
FBgn0014455	Ahcy	32471	0.21858	6.75481	0.00575506	0.0487837	Adenosylhomocysteinase
FBgn0001222	Hsf	37068	0.193827	6.85106	0.00575127	0.0487837	Heat shock factor
FBgn0033981	Cyp6a21	36665	-0.623842	0.157275	0.00577848	0.0487886	Cyp6a21
FBgn0037573	CG7483	40987	0.26152	7.17402	0.00577703	0.0487886	-
FBgn0005411	U2af50	32602	0.257327	7.55046	0.0057718	0.0487886	U2 small nuclear riboprotein auxiliary factor 50
FBgn0039776	PH4alphaEFB	43620	0.218071	6.99329	0.00576056	0.0487886	prolyl-4-hydroxylase-alpha EFB
FBgn0031969	pes	34087	0.203683	6.00279	0.00578164	0.0487886	peste
FBgn0264694	mgr	41365	0.195843	6.16223	0.00576789	0.0487886	merry-go-round
FBgn0003062	Fib	37662	0.384695	8.19601	0.00578715	0.0487985	Fibrillarin
FBgn0037974	CG12224	41453	-0.76856	2.22097	0.00579816	0.0488547	-
FBgn0032705	Grip71	35130	0.535208	3.99031	0.00581265	0.0489402	Grip71
FBgn0027052	STUB1	34433	-0.252306	5.94572	0.00582819	0.0489612	STIP1 homology and U-box containing protein 1
FBgn0030665	CG15646	32501	0.612311	2.41419	0.00582698	0.0489612	-
FBgn0023181	Orc4	37970	0.584703	4.06779	0.00582312	0.0489612	Origin recognition complex subunit 4
FBgn0024941	RSG7	32674	-0.341194	5.51407	0.00583826	0.0490092	Regulator of G-protein signaling 7
FBgn0033574	Spn47C	36163	-0.785613	1.10013	0.00585905	0.0490834	Serpin 47C
FBgn0028644	beat-Ic	34945	-0.408243	4.3353	0.00588973	0.0490834	beaten path Ic
FBgn0263397	Ih	36589	-0.3478	6.17856	0.00589171	0.0490834	I[[h]] channel
FBgn0026150	ApepP	35029	-0.274554	4.85743	0.00587536	0.0490834	Aminopeptidase P
FBgn0001084	fy	34166	0.360554	3.60978	0.00589506	0.0490834	fuzzy
FBgn0263605	l(3)72Dn	39774	0.329129	5.24037	0.00588513	0.0490834	lethal (3) 72Dn
FBgn0035532	CG15014	38533	0.325789	4.25881	0.00587073	0.0490834	-
FBgn0039130	CG5854	42831	0.302088	6.12357	0.00588047	0.0490834	-
FBgn0283437	PPO1	37044	0.29477	7.24344	0.00588682	0.0490834	Prophenoloxidase 1
FBgn0036888	CG9330	40131	0.239931	6.46835	0.00588368	0.0490834	-
FBgn0028398	Taf10	33469	0.215555	5.417	0.00589344	0.0490834	TBP-associated factor 10
FBgn0034646	Rae1	37467	0.401018	4.96871	0.00591286	0.0491858	Rae1
FBgn0036405	CG6833	39559	0.319933	4.42412	0.0059161	0.0491858	-
FBgn0033368	CG13743	35911	-0.379797	4.013	0.0059342	0.0491909	-
FBgn0030314	CG11696	32104	0.342802	4.90852	0.00593401	0.0491909	-
FBgn0003742	tra2	36619	0.23229	5.82305	0.00592613	0.0491909	transformer 2
FBgn0031379	CG7289	33372	0.202985	5.69097	0.0059313	0.0491909	-
FBgn0267580	lncRNA:CR45920	NA	-0.904042	0.393479	0.00594662	0.0492201	long non-coding RNA:CR45920
FBgn0052432	CG32432	40310	-0.392825	4.09187	0.00594386	0.0492201	-
FBgn0039101	CG16710	42790	0.377516	2.39101	0.00595083	0.0492201	-
FBgn0038071	Dtg	41558	0.376548	7.5329	0.00596335	0.0492582	Dpp target gene
FBgn0032329	Art8	34528	0.292272	4.54827	0.00596419	0.0492582	Arginine methyltransferase 8
FBgn0036595	CG13046	39791	-0.739011	4.84649	0.00599824	0.0493975	-
FBgn0035300	CG1139	38264	-0.721846	0.682418	0.00598922	0.0493975	-
FBgn0264503	CG43902	31948	-0.538611	3.49177	0.00600458	0.0493975	-
FBgn0262593	Shab	38352	-0.340684	7.34935	0.00599888	0.0493975	Shaker cognate b
FBgn0036249	CG11560	39376	0.36795	4.14947	0.00600739	0.0493975	-
FBgn0002632	E(spl)m6-BFM	43159	0.313304	5.00687	0.00600383	0.0493975	Enhancer of split m6, Bearded family member
FBgn0034791	EMC8-9	37635	0.193845	5.93488	0.0060223	0.049484	ER Membrane protein Complex 8-9
FBgn0038585	Non3	42183	0.369919	5.88909	0.00602959	0.0495077	Novel nucleolar protein 3
FBgn0046880	Obp56b	37265	-0.836519	0.816056	0.00603865	0.0495459	Odorant-binding protein 56b
FBgn0027081	ThrRS	45784	0.182375	7.23334	0.00604391	0.049553	Threonyl-tRNA synthetase
FBgn0037697	GstZ2	41133	-0.474203	4.42868	0.00604937	0.0495609	Glutathione S transferase Z2
FBgn0031589	Naprt	33626	-0.312993	6.58268	0.00605367	0.0495609	Nicotinate phosphoribosyltransferase
FBgn0015396	jumu	41265	0.535332	6.60007	0.00606102	0.049585	jumeau
FBgn0000629	E(z)	39203	0.218247	5.56512	0.00606609	0.0495904	Enhancer of zeste
FBgn0004573	5-HT7	43669	-0.437579	4.11026	0.00607347	0.0496004	5-hydroxytryptamine (serotonin) receptor 7
FBgn0029663	CG10804	31317	-0.426063	3.93816	0.00607612	0.0496004	-
FBgn0263442	asRNA:CR43465	NA	0.523114	0.890416	0.00608994	0.0496772	antisense RNA:CR43465
FBgn0036608	CG13040	39804	-0.69129	-0.674075	0.0060961	0.0496914	-
FBgn0053293	CG33293	2768659	-0.691224	-0.225018	0.00613674	0.0498063	-
FBgn0260499	qvr	2768718	-0.373867	6.33647	0.0061199	0.0498063	quiver
FBgn0030336	CG1578	32135	-0.230436	5.51336	0.00613672	0.0498063	-
FBgn0026616	alpha-Man-IIb	41913	-0.176266	6.85249	0.00613296	0.0498063	alpha-Mannosidase class II b
FBgn0033899	CG13016	36562	0.332855	4.30587	0.00613149	0.0498063	-
FBgn0015602	BEAF-32	36645	0.3035	6.57848	0.00611973	0.0498063	Boundary element-associated factor of 32kD
FBgn0032754	CG10700	35183	0.822286	-0.301191	0.00614885	0.0498327	-
FBgn0283510	Pal1	36033	0.180921	6.99966	0.00614467	0.0498327	Peptidyl-alpha-hydroxyglycine-alpha-amidating lyase 1
FBgn0037942	CG14721	41417	0.225147	4.68855	0.00615539	0.0498498	-
FBgn0034427	CG10474	37211	1.64011	-0.595199	0.00616142	0.0498628	-
FBgn0038515	CG5823	42105	0.187647	5.98717	0.00617063	0.0499014	-
FBgn0036698	CG7724	39918	-0.531112	5.84734	0.00621065	0.0499503	-
FBgn0029708	CG3556	31380	-0.378431	4.99963	0.00620392	0.0499503	-
FBgn0039890	ABCD	43772	-0.246653	7.72888	0.00621145	0.0499503	ATP binding cassette subfamily D
FBgn0004379	Klp67A	39068	0.716488	5.17357	0.00620872	0.0499503	Kinesin-like protein at 67A
FBgn0086384	Mer	32979	0.359056	5.53636	0.00619994	0.0499503	Merlin
FBgn0038272	CG7265	41802	0.342666	5.88447	0.00621997	0.0499503	-
FBgn0030096	Zpr1	31851	0.314061	4.99467	0.00620632	0.0499503	Zpr1
FBgn0025373	Fpps	36209	0.289144	6.83162	0.00618426	0.0499503	Farnesyl pyrophosphate synthase
FBgn0263832	Rcd5	38478	0.260876	6.29273	0.00622105	0.0499503	Reduction in Cnn dots 5
FBgn0027496	epsilonCOP	33908	0.166652	6.52163	0.00621397	0.0499503	Coat Protein (coatomer) epsilon
FBgn0037374	jagn	40714	-0.163894	6.55213	0.00622567	0.0499518	jagunal
